# Supplementary material for: A screen for hydroxymethylcytosine and formylcytosine binding proteins suggests functions in transcription and chromatin regulation
Source: Genome Biol. 2013 Oct 24;14(10):R119. doi: 10.1186/gb-2013-14-10-r119 (PMC4014808; doi:10.1186/gb-2013-14-10-r119)
Supplement: Additional file 1 — Complete pull-down data. Excel file with table showing all proteins identified by mass spectrometry in the three replicates, with their corresponding spectral counts. Sheet 1 lists proteins identified by the Fgf15 probe, sheet 2 lists proteins identified by the Pax6 probe. [file gb-2013-14-10-r119-S1.xlsx]

## Sheet: Fgf15
FGF15 probe
Identified Proteins	Accession Number	C - 1	C - 2	C - 3	5mC - 1	5mC - 2	5mC - 3	5hmC - 1	5hmC - 2	5hmC - 3	5fC - 1	5fC - 2	5fC - 3
Poly (ADP-ribose) polymerase family, member 1 OS=Mus musculus GN=Parp1 PE=2 SV=1	Q921K2_MOUSE	99.351	104.02	99.471	138.23	153.23	142.16	116.98	131.84	122.47	110.98	123.45	125.58
Heterogeneous nuclear ribonucleoprotein U OS=Mus musculus GN=Hnrnpu PE=1 SV=1	HNRPU_MOUSE	40.706	47.146	44.644	56.512	70.094	72.532	48.288	51.41	52.031	57.866	70.436	64.61
DNA ligase OS=Mus musculus GN=Lig3 PE=2 SV=1	Q3UC82_MOUSE	57.955	62.862	49.344	80.186	85.579	78.334	60.53	77.115	53.632	73.72	72.708	70.98
DNA topoisomerase 2-alpha OS=Mus musculus GN=Top2a PE=1 SV=2	TOP2A_MOUSE	84.862	88.306	83.023	103.86	114.92	115.08	92.495	107.79	97.659	117.32	134.06	126.49
Myosin-9 OS=Mus musculus GN=Myh9 PE=1 SV=4	MYH9_MOUSE	124.88	126.47	133.15	68.731	69.279	96.709	106.1	121.89	94.457	92.744	74.223	99.189
Sal-like protein 4 OS=Mus musculus GN=Sall4 PE=1 SV=2	SALL4_MOUSE	35.187	40.411	39.162	72.549	78.244	75.433	34.006	43.118	37.623	76.098	81.796	80.989
Uncharacterized protein OS=Mus musculus GN=Dhx9 PE=4 SV=1	E9QNN1_MOUSE	32.427	47.146	37.595	38.948	48.087	41.585	37.406	47.264	41.625	37.256	42.413	36.4
DNA mismatch repair protein Msh2 OS=Mus musculus GN=Msh2 PE=2 SV=1	MSH2_MOUSE (+2)	41.396	45.65	33.679	56.512	59.498	58.025	40.807	48.922	43.226	32.5	36.354	37.31
DNA topoisomerase 1 OS=Mus musculus GN=Top1 PE=1 SV=2	TOP1_MOUSE	42.776	44.153	42.295	67.204	76.614	69.63	42.847	42.289	47.228	49.147	63.619	58.24
ATP-dependent RNA helicase DDX3X OS=Mus musculus GN=Ddx3x PE=1 SV=3	DDX3X_MOUSE (+3)	40.706	42.656	38.379	44.293	44.827	49.321	40.127	48.093	51.231	42.805	42.413	48.23
Telomere-associated protein RIF1 OS=Mus musculus GN=Rif1 PE=1 SV=2	RIF1_MOUSE	63.474	69.597	58.743	67.967	74.169	67.696	63.251	77.115	68.841	67.378	76.495	74.619
X-ray repair cross-complementing protein 5 OS=Mus musculus GN=Xrcc5 PE=2 SV=4	XRCC5_MOUSE	20.698	17.212	10.182	20.619	23.636	17.408	16.323	18.242	16.81	21.403	24.236	22.75
Replication protein A 70 kDa DNA-binding subunit OS=Mus musculus GN=Rpa1 PE=2 SV=1	RFA1_MOUSE	30.357	30.682	32.113	34.366	39.122	43.519	31.285	34.826	37.623	34.086	34.082	41.86
MutS homolog 3 (E. coli) OS=Mus musculus GN=Msh3 PE=2 SV=1	B2RWY6_MOUSE	39.326	45.65	35.246	60.331	74.169	59.959	46.928	51.41	48.829	15.854	32.567	14.56
Myosin-10 OS=Mus musculus GN=Myh10 PE=1 SV=2	MYH10_MOUSE (+1)	112.46	124.23	121.4	52.694	56.238	77.367	103.38	105.31	80.048	80.061	59.075	84.629
Actin, cytoplasmic 1 OS=Mus musculus GN=Actb PE=1 SV=1	ACTB_MOUSE (+5)	73.823	63.61	59.526	48.112	46.457	53.19	68.011	61.36	48.029	56.281	47.715	52.78
DNA mismatch repair protein Msh6 OS=Mus musculus GN=Msh6 PE=1 SV=3	MSH6_MOUSE (+1)	44.846	46.398	40.728	54.985	61.943	58.992	51.008	58.043	52.031	38.842	51.501	45.5
Myb-binding protein 1A OS=Mus musculus GN=Mybbp1a PE=1 SV=2	MBB1A_MOUSE (+1)	44.156	52.385	54.826	41.239	57.868	46.42	57.81	63.848	60.837	41.22	46.957	42.77
Uncharacterized protein OS=Mus musculus GN=Zfp462 PE=4 SV=1	B1AWL2_MOUSE	16.558	14.967	7.8324	23.674	30.157	14.506	10.202	9.1211	6.4039	66.586	81.796	74.619
E3 SUMO-protein ligase RanBP2 OS=Mus musculus GN=Ranbp2 PE=1 SV=2	RBP2_MOUSE	72.443	72.59	68.142	44.293	55.423	62.861	68.691	78.773	52.031	55.488	43.17	54.6
Heat shock cognate 71 kDa protein OS=Mus musculus GN=Hspa8 PE=1 SV=1	HSP7C_MOUSE (+2)	34.497	32.179	34.462	32.838	34.232	35.782	26.524	26.534	35.221	34.086	35.597	38.22
E3 ubiquitin-protein ligase UHRF1 OS=Mus musculus GN=Uhrf1 PE=1 SV=2	UHRF1_MOUSE (+1)	8.2792	8.9802	4.6994	60.331	64.388	68.663	44.207	53.068	47.228	9.5123	12.118	5.46
Probable ATP-dependent RNA helicase DDX5 OS=Mus musculus GN=Ddx5 PE=1 SV=2	DDX5_MOUSE (+3)	36.567	35.921	35.246	38.184	36.677	42.552	34.006	40.63	39.224	40.427	34.839	40.95
LINE-1 type transposase domain-containing protein 1 OS=Mus musculus GN=L1td1 PE=2 SV=1	LITD1_MOUSE	40.706	42.656	45.428	39.711	40.752	54.157	42.167	51.41	45.627	42.805	37.111	50.05
Lamin-B1 OS=Mus musculus GN=Lmnb1 PE=1 SV=3	LMNB1_MOUSE	31.047	40.411	40.728	28.256	25.266	31.914	31.965	40.63	32.82	37.256	32.567	38.22
X-ray repair cross-complementing protein 6 OS=Mus musculus GN=Xrcc6 PE=1 SV=5	XRCC6_MOUSE	11.729	11.225	6.2659	17.565	15.486	12.572	8.1614	11.609	12.007	19.025	23.479	14.56
ADP/ATP translocase 2 OS=Mus musculus GN=Slc25a5 PE=1 SV=3	ADT2_MOUSE (+1)	26.907	28.437	30.546	30.547	28.526	29.98	30.605	29.851	29.618	30.915	26.508	28.21
ATPase family AAA domain-containing protein 3 OS=Mus musculus GN=Atad3 PE=1 SV=1	ATAD3_MOUSE (+1)	30.357	33.676	31.329	31.311	35.047	28.046	29.925	33.997	36.022	30.915	32.567	32.76
Splicing factor, proline- and glutamine-rich OS=Mus musculus GN=Sfpq PE=1 SV=1	SFPQ_MOUSE	37.946	37.418	39.945	42.002	44.012	47.387	42.167	49.751	43.226	42.805	44.685	43.68
H/ACA ribonucleoprotein complex subunit 4 OS=Mus musculus GN=Dkc1 PE=1 SV=4	DKC1_MOUSE (+1)	24.838	29.934	26.63	25.965	28.526	31.914	27.885	24.876	30.418	22.988	26.508	27.3
Transcription intermediary factor 1-beta OS=Mus musculus GN=Trim28 PE=1 SV=3	TIF1B_MOUSE (+1)	19.318	22.451	18.014	25.965	27.711	23.21	18.363	22.388	22.413	23.781	28.78	30.94
DNA repair protein XRCC1 OS=Mus musculus GN=Xrcc1 PE=1 SV=2	XRCC1_MOUSE	24.148	21.702	18.798	26.729	30.157	32.881	23.804	29.022	28.017	29.329	30.295	33.67
Nucleolar RNA helicase 2 OS=Mus musculus GN=Ddx21 PE=1 SV=3	DDX21_MOUSE	29.667	43.404	36.812	42.002	47.272	47.387	38.086	43.118	46.428	34.878	39.383	45.5
Spectrin alpha chain, brain OS=Mus musculus GN=Sptan1 PE=1 SV=4	SPTA2_MOUSE	85.552	77.08	90.855	11.455	8.1504	16.44	46.248	51.41	27.216	30.915	15.905	41.86
Non-POU domain-containing octamer-binding protein OS=Mus musculus GN=Nono PE=1 SV=3	NONO_MOUSE (+4)	40.706	38.166	36.029	39.711	44.012	38.683	45.568	49.751	39.224	39.634	38.626	37.31
Nucleolin OS=Mus musculus GN=Ncl PE=1 SV=2	NUCL_MOUSE (+1)	26.907	33.676	27.413	30.547	35.047	35.782	28.565	35.655	32.019	29.329	30.295	31.85
Nucleolar transcription factor 1 OS=Mus musculus GN=Ubtf PE=1 SV=1	UBF1_MOUSE (+1)	27.597	29.186	21.931	29.02	30.157	22.243	30.605	33.997	28.817	40.427	43.17	40.95
Nucleolar protein 56 OS=Mus musculus GN=Nop56 PE=1 SV=2	NOP56_MOUSE (+1)	24.838	27.689	27.413	29.02	33.417	33.848	28.565	35.655	37.623	30.915	33.324	32.76
Polymerase delta-interacting protein 3 OS=Mus musculus GN=Poldip3 PE=2 SV=1	PDIP3_MOUSE (+2)	19.318	17.96	21.931	26.729	22.006	31.914	25.164	19.071	26.416	25.366	23.479	29.12
Tight junction protein ZO-2 OS=Mus musculus GN=Tjp2 PE=1 SV=2	ZO2_MOUSE	55.195	55.378	62.659	21.383	22.006	35.782	44.207	43.118	37.623	38.842	30.295	43.68
Nuclear RNA export factor 1 OS=Mus musculus GN=Nxf1 PE=1 SV=3	NXF1_MOUSE (+1)	17.248	19.457	19.581	19.856	19.561	21.276	17.003	22.388	18.411	17.439	18.934	22.75
Estrogen related receptor, beta OS=Mus musculus GN=Esrrb PE=2 SV=2	A2RTQ7_MOUSE (+2)	20.008	17.96	18.014	25.965	25.266	26.111	11.562	9.9503	12.007	17.439	14.39	15.47
Uncharacterized protein OS=Mus musculus GN=Zfp219 PE=2 SV=1	Q6IQX8_MOUSE	13.109	15.715	10.965	19.856	26.081	22.243	11.562	16.584	14.409	23.781	27.265	30.03
Uncharacterized protein OS=Mus musculus GN=Mki67 PE=4 SV=1	E9PVX6_MOUSE	32.427	44.153	42.295	34.366	36.677	28.046	40.127	48.093	36.822	24.573	26.508	25.48
Lamina-associated polypeptide 2, isoforms alpha/zeta OS=Mus musculus GN=Tmpo PE=1 SV=4	LAP2A_MOUSE	15.869	14.219	13.315	16.037	13.856	13.539	15.643	14.096	16.01	14.268	18.934	14.56
Histone deacetylase 1 OS=Mus musculus GN=Hdac1 PE=1 SV=1	HDAC1_MOUSE (+1)	14.489	16.464	12.532	26.729	26.896	23.21	9.5216	9.1211	12.007	33.293	34.839	30.03
Uncharacterized protein OS=Mus musculus GN=Hnrnpul2 PE=4 SV=1	F8VPM4_MOUSE	5.5195	5.9868	3.9162	9.9278	13.041	1.9342	8.1614	3.3168	8.0048	5.5488	12.118	5.46
BEN domain-containing protein 3 OS=Mus musculus GN=Bend3 PE=2 SV=1	BEND3_MOUSE	56.575	60.617	57.176	9.1641	5.7053	3.8683	0.68011	0.82919	1.601	0.79269	0.75737	0
Heterogeneous nuclear ribonucleoprotein M OS=Mus musculus GN=Hnrnpm PE=1 SV=3	HNRPM_MOUSE (+3)	26.218	28.437	31.329	22.91	18.746	28.046	25.844	30.68	33.62	28.537	18.934	29.12
FACT complex subunit SPT16 OS=Mus musculus GN=Supt16h PE=1 SV=2	SP16H_MOUSE	16.558	21.702	14.881	29.783	33.417	32.881	22.444	25.705	21.613	26.159	32.567	26.39
Polyadenylate-binding protein 1 OS=Mus musculus GN=Pabpc1 PE=1 SV=2	PABP1_MOUSE (+1)	28.287	35.173	32.896	29.02	28.526	36.749	30.605	28.192	35.221	28.537	20.449	31.85
Splicing factor 3B subunit 3 OS=Mus musculus GN=Sf3b3 PE=2 SV=1	SF3B3_MOUSE (+1)	19.318	20.954	21.147	21.383	26.081	23.21	23.804	26.534	28.817	22.988	21.206	19.11
Splicing factor 3B subunit 1 OS=Mus musculus GN=Sf3b1 PE=1 SV=1	SF3B1_MOUSE	12.419	22.451	20.364	23.674	24.451	25.144	21.764	23.217	24.815	22.988	22.721	19.11
Bcl-2-associated transcription factor 1 OS=Mus musculus GN=Bclaf1 PE=1 SV=2	BCLF1_MOUSE (+1)	13.799	14.967	14.881	18.328	19.561	14.506	14.962	13.267	16.81	11.098	14.39	12.74
Lymphocyte-specific helicase OS=Mus musculus GN=Hells PE=1 SV=2	HELLS_MOUSE	8.2792	7.4835	7.0491	33.602	46.457	31.914	22.444	24.046	20.813	11.098	6.8164	2.73
Insulin-like growth factor 2 mRNA-binding protein 1 OS=Mus musculus GN=Igf2bp1 PE=1 SV=1	IF2B1_MOUSE	28.287	28.437	29.763	27.492	23.636	30.947	28.565	31.509	30.418	26.159	24.236	33.67
Bifunctional polynucleotide phosphatase/kinase OS=Mus musculus GN=Pnkp PE=1 SV=2	PNKP_MOUSE	11.039	12.722	7.0491	24.438	20.376	25.144	17.683	18.242	15.209	22.195	18.177	21.84
Heterogeneous nuclear ribonucleoproteins A2/B1 OS=Mus musculus GN=Hnrnpa2b1 PE=1 SV=2	ROA2_MOUSE (+1)	15.869	18.709	20.364	18.328	17.931	21.276	20.403	19.071	23.214	18.232	15.905	18.2
Helicase-like transcription factor OS=Mus musculus GN=Hltf PE=1 SV=1	HLTF_MOUSE	13.799	13.47	9.3988	25.965	30.972	13.539	15.643	14.925	12.808	14.268	20.449	10.92
Activating signal cointegrator 1 complex subunit 3-like 1 OS=Mus musculus GN=Snrnp200 PE=2 SV=1	Q6P4T2_MOUSE	21.388	26.192	30.546	29.783	34.232	22.243	30.605	38.972	33.62	21.403	25.751	17.29
Heterogeneous nuclear ribonucleoprotein A1 OS=Mus musculus GN=Hnrnpa1 PE=1 SV=2	ROA1_MOUSE (+4)	16.558	21.702	21.147	19.856	21.191	26.111	19.043	20.73	21.613	19.025	18.177	23.66
Elongation factor 1-alpha 1 OS=Mus musculus GN=Eef1a1 PE=1 SV=3	EF1A1_MOUSE (+2)	14.489	13.47	14.098	14.51	15.486	14.506	14.962	17.413	12.007	15.061	12.875	17.29
MCG21756, isoform CRA_b OS=Mus musculus GN=Nup205 PE=2 SV=1	B9EJ54_MOUSE (+3)	36.567	35.173	36.812	19.856	20.376	19.342	36.046	43.118	29.618	25.366	20.449	20.02
Tubulin beta-5 chain OS=Mus musculus GN=Tubb5 PE=1 SV=1	TBB5_MOUSE	26.218	23.199	26.63	22.91	20.376	22.243	21.083	23.217	22.413	22.195	20.449	20.02
Spectrin beta chain, non-erythrocytic 1 OS=Mus musculus GN=Sptbn1 PE=1 SV=2	SPTB2_MOUSE	55.195	51.636	58.743	6.1094	4.8903	9.6709	37.406	38.143	18.411	17.439	13.633	24.57
Tubulin alpha-1B chain OS=Mus musculus GN=Tuba1b PE=1 SV=2	TBA1B_MOUSE	18.628	20.954	25.847	19.856	19.561	24.177	17.003	17.413	20.012	20.61	16.662	19.11
Thyroid hormone receptor-associated protein 3 OS=Mus musculus GN=Thrap3 PE=1 SV=1	TR150_MOUSE (+1)	11.729	11.225	16.448	19.856	18.746	12.572	15.643	8.2919	15.209	5.5488	15.147	8.1899
rRNA 2'-O-methyltransferase fibrillarin OS=Mus musculus GN=Fbl PE=1 SV=2	FBRL_MOUSE (+1)	19.318	20.206	18.798	23.674	19.561	25.144	19.723	21.559	20.813	21.403	20.449	21.84
Putative uncharacterized protein OS=Mus musculus GN=Nolc1 PE=2 SV=1	Q3UI16_MOUSE	15.179	20.954	18.014	16.801	18.746	19.342	19.043	17.413	19.212	15.061	18.934	16.38
Tjp1 protein OS=Mus musculus GN=Tjp1 PE=2 SV=1	B9EHJ3_MOUSE	40.706	40.411	48.561	12.983	11.411	16.44	29.245	35.655	28.817	22.988	22.721	31.85
Protein RCC2 OS=Mus musculus GN=Rcc2 PE=2 SV=1	RCC2_MOUSE	20.698	20.206	18.798	25.201	27.711	29.013	23.124	21.559	24.815	21.403	27.265	22.75
Splicing factor U2AF 65 kDa subunit OS=Mus musculus GN=U2af2 PE=1 SV=3	U2AF2_MOUSE (+1)	13.109	15.715	16.448	16.801	21.191	20.309	12.242	18.242	20.012	18.232	19.692	17.29
Pre-mRNA-processing-splicing factor 8 OS=Mus musculus GN=Prpf8 PE=1 SV=2	PRP8_MOUSE	20.698	28.437	21.931	22.91	23.636	19.342	32.645	33.168	29.618	22.195	21.206	9.0999
Poly(U)-binding-splicing factor PUF60 OS=Mus musculus GN=Puf60 PE=2 SV=2	PUF60_MOUSE	9.6591	9.7286	7.8324	15.274	11.411	10.638	10.882	9.1211	11.207	11.098	14.39	5.46
Sal-like 1 (Drosophila) OS=Mus musculus GN=Sall1 PE=2 SV=1	Q6P5E3_MOUSE	2.7597	2.9934	1.5665	29.783	30.972	30.947	0.68011	2.4876	1.601	27.744	37.869	34.58
Uncharacterized protein OS=Mus musculus GN=Zfml PE=4 SV=1	E9QML5_MOUSE (+1)	13.109	9.7286	7.8324	20.619	22.006	7.7367	16.323	10.779	13.608	10.305	18.177	8.1899
Heterogeneous nuclear ribonucleoprotein A3 OS=Mus musculus GN=Hnrnpa3 PE=1 SV=1	ROA3_MOUSE (+6)	15.179	14.219	15.665	13.746	15.486	17.408	18.363	18.242	17.611	19.025	14.39	15.47
Nucleolar protein 58 OS=Mus musculus GN=Nop58 PE=1 SV=1	NOP58_MOUSE	17.938	25.444	21.147	20.619	23.636	23.21	23.804	23.217	28.017	18.232	20.449	15.47
Uncharacterized protein OS=Mus musculus GN=Tpr PE=4 SV=1	E9PZZ3_MOUSE (+1)	30.357	32.928	35.246	15.274	17.931	20.309	25.844	31.509	17.611	17.439	15.905	17.29
DNA polymerase beta OS=Mus musculus GN=Polb PE=2 SV=3	DPOLB_MOUSE	5.5195	3.7418	4.6994	19.856	18.746	26.111	10.202	10.779	12.808	15.061	14.39	17.29
WD repeat-containing protein 76 OS=Mus musculus GN=Wdr76 PE=2 SV=1	WDR76_MOUSE	6.2094	7.4835	0	21.383	27.711	25.144	14.962	14.096	13.608	0.79269	1.5147	0
Heterogeneous nuclear ribonucleoprotein L OS=Mus musculus GN=Hnrnpl PE=1 SV=2	HNRPL_MOUSE	21.388	20.206	18.798	19.856	16.301	23.21	20.403	20.73	24.815	17.439	14.39	17.29
DNA topoisomerase 3-alpha OS=Mus musculus GN=Top3a PE=1 SV=1	TOP3A_MOUSE (+1)	8.2792	11.225	3.1329	21.383	16.301	20.309	10.882	13.267	6.4039	7.1342	8.3311	7.2799
LIM domain and actin-binding protein 1 OS=Mus musculus GN=Lima1 PE=1 SV=3	LIMA1_MOUSE	31.737	32.179	32.113	17.565	11.411	16.44	27.885	23.217	19.212	26.159	17.42	19.11
Arginine and glutamate-rich protein 1 OS=Mus musculus GN=Arglu1 PE=1 SV=2	ARGL1_MOUSE	10.349	13.47	12.532	9.9278	14.671	11.605	10.202	11.609	12.007	8.7196	15.147	12.74
Unconventional myosin-Ic OS=Mus musculus GN=Myo1c PE=1 SV=2	MYO1C_MOUSE	33.117	33.676	32.896	9.1641	12.226	14.506	25.844	29.851	21.613	19.025	15.905	21.84
MAX gene-associated protein OS=Mus musculus GN=Mga PE=2 SV=1	MGAP_MOUSE (+1)	8.2792	6.7352	7.0491	3.0547	9.7805	0	0.68011	1.6584	0	25.366	33.324	26.39
Heterogeneous nuclear ribonucleoprotein D0 OS=Mus musculus GN=Hnrnpd PE=1 SV=2	HNRPD_MOUSE	8.2792	8.2319	7.0491	12.219	10.596	8.7038	8.1614	5.8043	8.8053	16.646	15.147	14.56
Metastasis-associated protein MTA2 OS=Mus musculus GN=Mta2 PE=1 SV=1	MTA2_MOUSE	2.7597	2.9934	2.3497	23.674	20.376	16.44	3.4006	0.82919	4.0024	26.951	33.324	30.94
Cleavage and polyadenylation specificity factor subunit 6 OS=Mus musculus GN=Cpsf6 PE=1 SV=1	CPSF6_MOUSE	15.179	14.219	9.3988	16.037	14.671	18.375	14.962	10.779	14.409	17.439	16.662	11.83
Recombining binding protein suppressor of hairless OS=Mus musculus GN=Rbpj PE=1 SV=1	SUH_MOUSE (+3)	11.039	13.47	12.532	24.438	26.081	18.375	10.202	9.9503	7.2043	12.683	12.875	14.56
Upstream-binding protein 1 OS=Mus musculus GN=Ubp1 PE=1 SV=1	UBIP1_MOUSE	17.248	19.457	16.448	21.383	22.006	25.144	17.003	17.413	16.81	20.61	21.964	19.11
ATP synthase subunit alpha, mitochondrial OS=Mus musculus GN=Atp5a1 PE=1 SV=1	ATPA_MOUSE	7.5893	7.4835	5.4827	13.746	8.1504	7.7367	4.0807	8.2919	8.0048	8.7196	7.5737	9.0999
Single-stranded DNA binding protein 1 OS=Mus musculus GN=Ssbp1 PE=2 SV=1	Q8R2K3_MOUSE	6.2094	6.7352	7.0491	14.51	11.411	11.605	11.562	8.2919	15.209	7.9269	8.3311	10.01
Activated RNA polymerase II transcriptional coactivator p15 OS=Mus musculus GN=Sub1 PE=1 SV=3	TCP4_MOUSE	8.9692	8.9802	11.749	19.856	17.116	18.375	17.683	10.779	18.411	8.7196	9.0885	12.74
Nuclear pore complex protein Nup160 OS=Mus musculus GN=Nup160 PE=1 SV=2	NU160_MOUSE (+1)	21.388	25.444	22.714	15.274	15.486	13.539	18.363	22.388	18.411	16.646	13.633	17.29
THO complex subunit 4 OS=Mus musculus GN=Alyref PE=1 SV=3	THOC4_MOUSE	8.9692	8.9802	10.965	10.691	10.596	12.572	10.202	12.438	11.207	10.305	9.8459	15.47
MCG127409 OS=Mus musculus GN=Safb PE=4 SV=2	D3YXK2_MOUSE	6.2094	10.477	6.2659	12.219	18.746	10.638	10.202	9.9503	10.406	6.3415	12.118	10.01
40S ribosomal protein S4, X isoform OS=Mus musculus GN=Rps4x PE=2 SV=2	RS4X_MOUSE (+1)	15.869	20.206	21.147	16.037	17.931	19.342	20.403	19.071	22.413	11.89	16.662	10.92
ATP synthase subunit beta, mitochondrial OS=Mus musculus GN=Atp5b PE=1 SV=2	ATPB_MOUSE	7.5893	6.7352	4.6994	11.455	8.1504	8.7038	8.8415	4.1459	8.8053	11.89	4.5442	7.2799
Telomeric repeat binding factor 1 OS=Mus musculus GN=Terf1 PE=2 SV=1	Q7TSK8_MOUSE	8.9692	9.7286	7.8324	9.9278	12.226	10.638	10.202	10.779	12.007	10.305	9.8459	10.01
Mitochondrial inner membrane protein OS=Mus musculus GN=Immt PE=1 SV=1	IMMT_MOUSE (+2)	21.388	17.96	21.931	14.51	9.7805	11.605	14.282	16.584	14.409	13.476	9.8459	11.83
Desmoplakin OS=Mus musculus GN=Dsp PE=3 SV=1	DESP_MOUSE	15.179	0.74835	3.1329	0.76368	13.041	0.96709	7.4812	22.388	1.601	17.439	4.5442	11.83
Junction plakoglobin OS=Mus musculus GN=Jup PE=1 SV=3	PLAK_MOUSE (+1)	12.419	2.9934	6.2659	3.8184	16.301	3.8683	8.8415	17.413	3.2019	17.439	8.3311	12.74
Replication protein A2 OS=Mus musculus GN=Rpa2 PE=2 SV=1	Q99KL9_MOUSE	6.8994	4.4901	7.8324	10.691	8.1504	11.605	8.1614	7.4627	10.406	9.5123	9.0885	10.92
Histone-binding protein RBBP4 OS=Mus musculus GN=Rbbp4 PE=1 SV=5	RBBP4_MOUSE (+1)	10.349	5.9868	8.6156	15.274	17.116	16.44	8.1614	8.2919	10.406	16.646	16.662	17.29
DNA-directed RNA polymerase, mitochondrial OS=Mus musculus GN=Polrmt PE=2 SV=1	RPOM_MOUSE (+1)	1.3799	1.4967	0.78324	2.291	5.7053	0.96709	1.3602	1.6584	0	1.5854	3.7869	0
Poly(rC)-binding protein 1 OS=Mus musculus GN=Pcbp1 PE=1 SV=1	PCBP1_MOUSE	7.5893	5.9868	9.3988	9.9278	8.1504	11.605	8.1614	5.8043	10.406	9.5123	9.8459	8.1899
Uncharacterized protein C3orf63 homolog OS=Mus musculus GN=D14Abb1e PE=2 SV=2	CC063_MOUSE (+1)	4.8295	4.4901	3.1329	7.6368	11.411	4.8354	5.4409	5.8043	4.8029	3.9634	6.8164	3.64
Protein ELYS OS=Mus musculus GN=Ahctf1 PE=1 SV=1	ELYS_MOUSE	23.458	26.941	23.497	15.274	14.671	13.539	23.124	22.388	12.808	17.439	14.39	10.92
116 kDa U5 small nuclear ribonucleoprotein component OS=Mus musculus GN=Eftud2 PE=2 SV=1	U5S1_MOUSE (+5)	16.558	20.206	15.665	16.801	17.931	10.638	20.403	18.242	18.411	19.025	13.633	11.83
Microfibrillar-associated protein 1 OS=Mus musculus GN=Mfap1 PE=1 SV=1	MFAP1_MOUSE (+1)	8.9692	10.477	6.2659	14.51	13.041	13.539	8.8415	9.1211	11.207	13.476	12.875	11.83
Nuclear pore complex protein Nup133 OS=Mus musculus GN=Nup133 PE=1 SV=2	NU133_MOUSE	20.698	25.444	22.714	12.219	12.226	14.506	20.403	22.388	18.411	15.854	9.0885	13.65
Matrin-3 OS=Mus musculus GN=Matr3 PE=1 SV=1	MATR3_MOUSE (+3)	16.558	18.709	14.881	15.274	14.671	13.539	17.003	16.584	15.209	12.683	10.603	12.74
Heterogeneous nuclear ribonucleoprotein H OS=Mus musculus GN=Hnrnph1 PE=1 SV=3	HNRH1_MOUSE (+2)	12.419	12.722	12.532	12.219	13.041	12.572	14.282	11.609	11.207	9.5123	10.603	9.0999
MCG17387, isoform CRA_a OS=Mus musculus GN=Rplp0 PE=2 SV=1	Q5FWB6_MOUSE	13.109	11.974	15.665	14.51	12.226	16.44	14.282	14.096	17.611	14.268	10.603	17.29
Putative uncharacterized protein OS=Mus musculus GN=Ptbp1 PE=2 SV=1	Q3T984_MOUSE (+3)	14.489	13.47	18.798	14.51	10.596	17.408	14.962	17.413	17.611	12.683	11.361	14.56
Cleavage and polyadenylation specificity factor subunit 5 OS=Mus musculus GN=Nudt21 PE=2 SV=1	CPSF5_MOUSE	13.109	9.7286	13.315	15.274	8.1504	18.375	12.242	9.1211	16.01	15.061	11.361	16.38
RNA-binding protein 39 OS=Mus musculus GN=Rbm39 PE=1 SV=2	RBM39_MOUSE (+2)	5.5195	5.9868	6.2659	8.4005	9.7805	7.7367	8.8415	4.9751	8.8053	5.5488	9.0885	3.64
Heterogeneous nuclear ribonucleoproteins C1/C2 OS=Mus musculus GN=Hnrnpc PE=1 SV=1	HNRPC_MOUSE (+1)	8.2792	11.225	14.881	9.1641	8.9655	8.7038	7.4812	10.779	14.409	11.098	9.8459	10.01
Aprataxin OS=Mus musculus GN=Aptx PE=2 SV=2	APTX_MOUSE (+3)	8.9692	6.7352	7.0491	12.219	10.596	10.638	8.1614	8.2919	8.0048	10.305	8.3311	13.65
Nucleophosmin OS=Mus musculus GN=Npm1 PE=1 SV=1	NPM_MOUSE (+2)	16.558	16.464	18.798	12.983	10.596	18.375	17.003	15.755	19.212	17.439	11.361	18.2
Uncharacterized protein (Fragment) OS=Mus musculus GN=Wiz PE=4 SV=1	F6ZBR8_MOUSE	4.8295	8.2319	3.1329	9.1641	9.7805	0	1.3602	0.82919	1.601	18.232	20.449	20.02
Ankycorbin OS=Mus musculus GN=Rai14 PE=1 SV=1	RAI14_MOUSE	30.357	30.682	32.113	5.3457	6.5203	9.6709	19.043	17.413	13.608	9.5123	7.5737	12.74
Putative RNA-binding protein Luc7-like 2 OS=Mus musculus GN=Luc7l2 PE=1 SV=1	LC7L2_MOUSE (+1)	8.9692	10.477	8.6156	11.455	10.596	10.638	9.5216	11.609	12.808	8.7196	9.8459	9.0999
Heterogeneous nuclear ribonucleoprotein F OS=Mus musculus GN=Hnrnpf PE=1 SV=3	HNRPF_MOUSE	15.869	17.96	17.231	16.037	13.041	18.375	13.602	15.755	17.611	12.683	11.361	12.74
Myosin phosphatase Rho-interacting protein OS=Mus musculus GN=Mprip PE=1 SV=2	MPRIP_MOUSE	29.667	29.934	28.98	3.8184	7.3354	10.638	21.083	24.876	12.007	9.5123	6.059	10.01
Nuclear pore complex protein Nup93 OS=Mus musculus GN=Nup93 PE=2 SV=1	NUP93_MOUSE	20.008	20.206	23.497	13.746	11.411	9.6709	21.083	16.584	17.611	11.89	8.3311	11.83
Uncharacterized protein OS=Mus musculus GN=Mta1 PE=4 SV=1	E9PX23_MOUSE	4.1396	3.7418	3.1329	27.492	26.896	20.309	3.4006	0	3.2019	27.744	34.082	34.58
Aurora kinase B OS=Mus musculus GN=Aurkb PE=1 SV=2	AURKB_MOUSE	6.2094	8.2319	5.4827	6.1094	6.5203	7.7367	6.8011	6.6335	8.8053	6.3415	7.5737	5.46
Splicing factor U2AF 35 kDa subunit OS=Mus musculus GN=U2af1 PE=1 SV=4	U2AF1_MOUSE (+1)	8.9692	8.2319	10.182	11.455	12.226	10.638	10.202	9.9503	11.207	11.098	9.8459	8.1899
Ras GTPase-activating protein-binding protein 1 OS=Mus musculus GN=G3bp1 PE=1 SV=1	G3BP1_MOUSE (+1)	15.869	16.464	19.581	16.037	13.856	12.572	20.403	19.071	16.81	15.061	12.875	14.56
RNA-binding protein 14 OS=Mus musculus GN=Rbm14 PE=1 SV=1	RBM14_MOUSE	11.039	11.225	14.098	15.274	13.041	14.506	16.323	15.755	16.81	11.098	7.5737	10.92
General transcription factor II-I OS=Mus musculus GN=Gtf2i PE=1 SV=3	GTF2I_MOUSE	11.039	11.225	11.749	19.092	15.486	12.572	16.323	14.925	13.608	15.061	13.633	14.56
40S ribosomal protein S3 OS=Mus musculus GN=Rps3 PE=1 SV=1	RS3_MOUSE (+1)	14.489	11.974	14.098	14.51	15.486	14.506	14.962	14.925	16.01	11.098	10.603	13.65
Probable ATP-dependent RNA helicase DHX36 OS=Mus musculus GN=Dhx36 PE=2 SV=2	DHX36_MOUSE	20.698	23.199	14.881	22.91	23.636	13.539	16.323	17.413	12.808	1.5854	2.2721	1.82
Transcriptional repressor p66 alpha OS=Mus musculus GN=Gatad2a PE=1 SV=2	P66A_MOUSE (+1)	3.4497	4.4901	1.5665	18.328	15.486	12.572	0.68011	0.82919	1.601	22.195	22.721	26.39
MKIAA4015 protein (Fragment) OS=Mus musculus GN=Rbm6 PE=2 SV=1	Q5DTS4_MOUSE	4.8295	6.7352	3.1329	7.6368	8.1504	0.96709	6.8011	4.9751	6.4039	4.7561	4.5442	0
Uncharacterized protein OS=Mus musculus GN=Nsd1 PE=3 SV=1	E9QAE4_MOUSE	3.4497	2.2451	0.78324	7.6368	5.7053	2.9013	3.4006	3.3168	2.4014	4.7561	8.3311	3.64
RuvB-like 1 OS=Mus musculus GN=Ruvbl1 PE=1 SV=1	RUVB1_MOUSE (+2)	11.039	10.477	10.182	10.691	11.411	9.6709	8.8415	8.2919	8.8053	8.7196	10.603	7.2799
Transcriptional activator protein Pur-beta OS=Mus musculus GN=Purb PE=1 SV=3	PURB_MOUSE	4.1396	1.4967	3.9162	6.1094	5.7053	3.8683	5.4409	2.4876	6.4039	2.3781	2.2721	2.73
Chromodomain-helicase-DNA-binding protein 4 OS=Mus musculus GN=Chd4 PE=1 SV=1	CHD4_MOUSE (+3)	2.0698	0	0.78324	13.746	20.376	16.44	0	0.82919	1.601	31.708	29.538	23.66
Uncharacterized protein OS=Mus musculus GN=Nup98 PE=4 SV=1	E9Q4S2_MOUSE	12.419	13.47	17.231	10.691	8.9655	12.572	14.282	16.584	12.808	12.683	9.8459	10.92
FACT complex subunit SSRP1 OS=Mus musculus GN=Ssrp1 PE=1 SV=2	SSRP1_MOUSE (+2)	8.9692	9.7286	5.4827	13.746	10.596	12.572	11.562	9.9503	10.406	13.476	15.147	12.74
Probable ATP-dependent RNA helicase DDX41 OS=Mus musculus GN=Ddx41 PE=1 SV=2	DDX41_MOUSE (+1)	0	0	0	0	0.81504	0	0	0	0.80048	0	0	0
Fragile X mental retardation syndrome-related protein 1 OS=Mus musculus GN=Fxr1 PE=1 SV=2	FXR1_MOUSE	12.419	13.47	14.098	12.219	13.041	18.375	14.962	14.925	16.01	13.476	9.8459	13.65
Serine/arginine-rich splicing factor 3 OS=Mus musculus GN=Srsf3 PE=1 SV=1	SRSF3_MOUSE (+1)	6.8994	5.2385	7.8324	11.455	8.9655	10.638	7.4812	7.4627	9.6058	7.9269	9.0885	10.01
Heterogeneous nuclear ribonucleoprotein G-like 1 OS=Mus musculus GN=Rbmxl1 PE=2 SV=1	RBMXL_MOUSE	9.6591	8.2319	7.0491	6.8731	6.5203	10.638	5.4409	7.4627	12.808	7.9269	9.0885	9.0999
Putative pre-mRNA-splicing factor ATP-dependent RNA helicase DHX15 OS=Mus musculus GN=Dhx15 PE=2 SV=2	DHX15_MOUSE (+2)	10.349	9.7286	10.182	7.6368	10.596	11.605	9.5216	10.779	12.808	7.9269	9.8459	5.46
Tcfcp2l1 protein OS=Mus musculus GN=Tcfcp2l1 PE=2 SV=1	Q14AW3_MOUSE	12.419	12.722	13.315	19.856	13.856	22.243	8.1614	8.2919	7.2043	12.683	15.905	19.11
Caprin-1 OS=Mus musculus GN=Caprin1 PE=1 SV=2	CAPR1_MOUSE	11.039	13.47	14.098	12.983	12.226	15.473	14.282	14.096	10.406	9.5123	12.875	14.56
Hypermethylated in cancer 2 protein OS=Mus musculus GN=Hic2 PE=2 SV=4	HIC2_MOUSE	6.8994	5.9868	8.6156	6.8731	9.7805	5.8025	4.0807	4.1459	6.4039	6.3415	5.3016	7.2799
Replication factor C subunit 1 OS=Mus musculus GN=Rfc1 PE=1 SV=2	RFC1_MOUSE (+1)	4.8295	6.7352	4.6994	19.856	25.266	16.44	7.4812	7.4627	4.8029	11.098	16.662	6.37
Serine/arginine-rich splicing factor 1 OS=Mus musculus GN=Srsf1 PE=1 SV=3	SRSF1_MOUSE	8.2792	5.9868	7.8324	9.1641	7.3354	9.6709	8.8415	5.8043	8.0048	6.3415	6.8164	8.1899
60S ribosomal protein L3 OS=Mus musculus GN=Rpl3 PE=2 SV=3	RL3_MOUSE (+2)	10.349	13.47	13.315	12.219	10.596	9.6709	16.323	13.267	17.611	9.5123	11.361	10.01
Transcription factor A, mitochondrial OS=Mus musculus GN=Tfam PE=1 SV=2	TFAM_MOUSE	6.8994	1.4967	9.3988	7.6368	4.8903	13.539	9.5216	2.4876	10.406	5.5488	4.5442	10.92
Vimentin OS=Mus musculus GN=Vim PE=1 SV=3	VIME_MOUSE (+3)	15.179	17.96	19.581	8.4005	1.6301	8.7038	11.562	10.779	15.209	10.305	4.5442	13.65
H/ACA ribonucleoprotein complex subunit 2 OS=Mus musculus GN=Nhp2 PE=2 SV=1	NHP2_MOUSE (+1)	4.8295	2.2451	7.0491	8.4005	5.7053	8.7038	6.121	4.1459	6.4039	7.1342	5.3016	7.2799
Ribosomal protein S5 OS=Mus musculus GN=Rps5 PE=2 SV=1	Q91V55_MOUSE	6.2094	5.9868	9.3988	7.6368	6.5203	8.7038	10.202	6.6335	8.8053	7.9269	6.8164	8.1899
Putative helicase MOV-10 OS=Mus musculus GN=Mov10 PE=1 SV=2	MOV10_MOUSE (+4)	13.799	14.219	16.448	6.8731	7.3354	6.7696	17.683	13.267	19.212	7.9269	6.059	7.2799
Putative uncharacterized protein OS=Mus musculus GN=Sf3b2 PE=2 SV=1	Q3UAI4_MOUSE (+1)	7.5893	11.974	11.749	9.1641	9.7805	9.6709	9.5216	12.438	12.007	7.1342	8.3311	8.1899
Serine/threonine-protein phosphatase PP1-alpha catalytic subunit OS=Mus musculus GN=Ppp1ca PE=1 SV=1	PP1A_MOUSE	13.799	15.715	17.231	7.6368	8.1504	8.7038	12.922	10.779	15.209	11.098	9.0885	10.01
Histone H2B type 1-B OS=Mus musculus GN=Hist1h2bb PE=1 SV=3	H2B1B_MOUSE (+7)	6.2094	6.7352	8.6156	10.691	2.4451	8.7038	6.121	9.1211	8.0048	10.305	7.5737	8.1899
Putative transposase element L1Md-A101/L1Md-A102/L1Md-A2 OS=Mus musculus PE=1 SV=2	TR22_MOUSE	13.799	11.225	17.231	10.691	4.8903	13.539	17.003	11.609	15.209	9.5123	7.5737	13.65
Heterogeneous nuclear ribonucleoprotein A/B OS=Mus musculus GN=Hnrnpab PE=1 SV=1	ROAA_MOUSE (+1)	4.1396	5.2385	4.6994	5.3457	4.8903	4.8354	5.4409	4.1459	7.2043	6.3415	7.5737	6.37
Myc-associated zinc finger protein OS=Mus musculus GN=Maz PE=1 SV=1	MAZ_MOUSE (+1)	20.698	23.199	21.147	3.0547	4.0752	0.96709	5.4409	0	3.2019	9.5123	7.5737	8.1899
Pre-mRNA-processing factor 19 OS=Mus musculus GN=Prpf19 PE=2 SV=1	PRP19_MOUSE	6.8994	5.9868	5.4827	8.4005	7.3354	4.8354	8.1614	8.2919	10.406	6.3415	7.5737	7.2799
Histone-lysine N-methyltransferase EHMT1 OS=Mus musculus GN=Ehmt1 PE=1 SV=2	EHMT1_MOUSE	0.68994	4.4901	0	4.5821	8.9655	0.96709	1.3602	1.6584	0	17.439	30.295	17.29
Transcriptional repressor p66-beta OS=Mus musculus GN=Gatad2b PE=1 SV=1	P66B_MOUSE	0.68994	0	1.5665	14.51	13.856	11.605	0	0	1.601	18.232	18.177	20.93
40S ribosomal protein S7 OS=Mus musculus GN=Rps7 PE=2 SV=1	RS7_MOUSE (+1)	11.039	8.9802	10.182	10.691	8.1504	11.605	10.202	9.1211	11.207	7.9269	6.059	11.83
Nuclear pore complex protein Nup107 OS=Mus musculus GN=Nup107 PE=2 SV=1	NU107_MOUSE	13.109	10.477	14.098	6.8731	7.3354	8.7038	13.602	14.925	11.207	9.5123	6.059	10.01
Ras GTPase-activating protein-binding protein 2 OS=Mus musculus GN=G3bp2 PE=1 SV=2	G3BP2_MOUSE (+1)	13.109	14.967	11.749	14.51	13.856	12.572	15.643	16.584	12.808	10.305	12.118	11.83
Protein phosphatase 1 regulatory subunit 12A OS=Mus musculus GN=Ppp1r12a PE=1 SV=2	MYPT1_MOUSE	18.628	22.451	19.581	3.8184	2.4451	4.8354	13.602	9.9503	5.6034	7.9269	4.5442	8.1899
Importin subunit alpha-2 OS=Mus musculus GN=Kpna2 PE=1 SV=2	IMA2_MOUSE (+1)	7.5893	6.7352	6.2659	7.6368	5.7053	8.7038	10.882	6.6335	10.406	8.7196	9.8459	8.1899
Uncharacterized protein OS=Mus musculus GN=Coil PE=4 SV=1	E9Q284_MOUSE (+4)	6.8994	6.7352	8.6156	6.1094	6.5203	7.7367	5.4409	6.6335	8.8053	4.7561	6.8164	5.46
Regulator of chromosome condensation OS=Mus musculus GN=Rcc1 PE=1 SV=1	RCC1_MOUSE (+2)	8.2792	9.7286	13.315	8.4005	9.7805	6.7696	10.202	10.779	10.406	10.305	6.8164	9.0999
Uncharacterized protein OS=Mus musculus GN=Zfp281 PE=2 SV=1	Q99LI5_MOUSE	6.8994	7.4835	7.0491	7.6368	6.5203	3.8683	5.4409	5.8043	6.4039	7.1342	6.059	5.46
Putative uncharacterized protein OS=Mus musculus GN=Rpl10 PE=2 SV=1	Q3THJ6_MOUSE	9.6591	8.9802	14.098	7.6368	8.9655	6.7696	15.643	12.438	16.81	6.3415	9.8459	7.2799
Protein LSM14 homolog A OS=Mus musculus GN=Lsm14a PE=1 SV=1	LS14A_MOUSE (+1)	8.2792	7.4835	7.8324	10.691	11.411	12.572	7.4812	9.9503	9.6058	11.098	9.8459	10.01
Kinesin family member 23 OS=Mus musculus GN=Kif23 PE=2 SV=1	Q80V30_MOUSE	15.179	12.722	14.098	7.6368	7.3354	9.6709	10.202	11.609	12.808	8.7196	6.8164	9.0999
N-acetyltransferase 10 OS=Mus musculus GN=Nat10 PE=2 SV=1	NAT10_MOUSE	8.9692	17.96	18.798	6.1094	8.1504	1.9342	12.242	14.925	12.808	3.9634	8.3311	3.64
H/ACA ribonucleoprotein complex subunit 1 OS=Mus musculus GN=Gar1 PE=2 SV=1	GAR1_MOUSE (+2)	5.5195	4.4901	7.8324	6.8731	6.5203	9.6709	6.8011	7.4627	8.0048	6.3415	6.059	7.2799
Euchromatic histone lysine N-methyltransferase 2 OS=Mus musculus GN=Ehmt2 PE=3 SV=1	A2CG73_MOUSE (+2)	2.0698	2.2451	0.78324	6.8731	4.8903	0.96709	0.68011	1.6584	0.80048	13.476	19.692	15.47
Phospholipase C beta 4 OS=Mus musculus GN=Plcb4 PE=2 SV=1	Q91UZ1_MOUSE	0	0	0	0.76368	1.6301	0	0	0	1.601	0	2.2721	0
Tyrosyl-DNA phosphodiesterase 1 OS=Mus musculus GN=Tdp1 PE=4 SV=1	B8JJC1_MOUSE	5.5195	6.7352	3.9162	10.691	8.9655	7.7367	10.202	10.779	7.2043	8.7196	7.5737	6.37
PC4 and SFRS1-interacting protein OS=Mus musculus GN=Psip1 PE=1 SV=1	PSIP1_MOUSE	6.8994	9.7286	9.3988	12.219	8.1504	9.6709	10.882	12.438	10.406	11.098	11.361	4.55
ATP-dependent zinc metalloprotease YME1L1 OS=Mus musculus GN=Yme1l1 PE=2 SV=1	YMEL1_MOUSE (+1)	5.5195	7.4835	4.6994	9.1641	8.1504	5.8025	6.8011	4.9751	8.8053	8.7196	4.5442	4.55
Ran GTPase-activating protein 1 OS=Mus musculus GN=Rangap1 PE=1 SV=2	RAGP1_MOUSE (+2)	11.729	8.2319	12.532	9.9278	5.7053	11.605	12.922	9.9503	12.007	11.098	7.5737	8.1899
Grainyhead-like protein 2 homolog OS=Mus musculus GN=Grhl2 PE=2 SV=1	GRHL2_MOUSE	6.2094	7.4835	6.2659	17.565	19.561	12.572	17.003	17.413	15.209	3.1708	6.059	3.64
Plasminogen activator inhibitor 1 RNA-binding protein OS=Mus musculus GN=Serbp1 PE=1 SV=2	PAIRB_MOUSE	7.5893	10.477	11.749	6.8731	7.3354	9.6709	10.882	9.1211	12.808	5.5488	3.7869	5.46
H/ACA ribonucleoprotein complex subunit 3 OS=Mus musculus GN=Nop10 PE=2 SV=1	NOP10_MOUSE	3.4497	2.2451	5.4827	4.5821	4.0752	5.8025	4.0807	4.1459	6.4039	4.7561	4.5442	6.37
40S ribosomal protein S3a OS=Mus musculus GN=Rps3a PE=1 SV=3	RS3A_MOUSE (+3)	8.2792	9.7286	10.182	13.746	10.596	14.506	11.562	5.8043	11.207	10.305	6.059	7.2799
WD repeat-containing protein 5 OS=Mus musculus GN=Wdr5 PE=1 SV=1	WDR5_MOUSE (+1)	4.1396	5.2385	2.3497	5.3457	4.8903	3.8683	2.7205	0.82919	3.2019	10.305	12.118	12.74
Nucleus accumbens-associated protein 1 OS=Mus musculus GN=Nacc1 PE=1 SV=1	NACC1_MOUSE	7.5893	7.4835	6.2659	6.8731	8.1504	5.8025	7.4812	6.6335	4.8029	8.7196	8.3311	8.1899
SWI/SNF-related matrix-associated actin-dependent regulator of chromatin subfamily A-like protein 1 OS=Mus musculus GN=Smarcal1 PE=2 SV=1	SMAL1_MOUSE	4.1396	5.9868	0.78324	22.91	28.526	9.6709	9.5216	6.6335	4.8029	2.3781	3.0295	0
Uncharacterized protein OS=Mus musculus GN=Hnrnpa0 PE=2 SV=1	Q9CX86_MOUSE	4.8295	7.4835	4.6994	6.1094	6.5203	6.7696	6.121	9.1211	6.4039	7.1342	6.8164	4.55
Pre-mRNA-processing factor 40 homolog A OS=Mus musculus GN=Prpf40a PE=1 SV=1	PR40A_MOUSE (+1)	0	0.74835	0	2.291	7.3354	0	2.0403	0	6.4039	0.79269	3.7869	0
Collagen alpha-1(XVIII) chain OS=Mus musculus GN=Col18a1 PE=1 SV=4	COIA1_MOUSE (+1)	2.0698	2.2451	1.5665	2.291	3.2602	0	3.4006	2.4876	1.601	1.5854	1.5147	1.82
Trip12 protein (Fragment) OS=Mus musculus GN=Trip12 PE=2 SV=2	Q8K051_MOUSE	5.5195	7.4835	6.2659	7.6368	14.671	8.7038	9.5216	9.1211	11.207	5.5488	9.8459	5.46
Heterogeneous nuclear ribonucleoprotein Q OS=Mus musculus GN=Syncrip PE=1 SV=2	HNRPQ_MOUSE	6.8994	11.225	5.4827	6.8731	8.9655	6.7696	8.8415	8.2919	8.8053	5.5488	8.3311	6.37
60S ribosomal protein L12 OS=Mus musculus GN=Rpl12 PE=1 SV=2	RL12_MOUSE (+1)	7.5893	5.9868	9.3988	8.4005	7.3354	10.638	8.1614	8.2919	8.8053	7.9269	7.5737	10.01
Uncharacterized protein OS=Mus musculus GN=Ktn1 PE=4 SV=1	E9QMA4_MOUSE (+2)	9.6591	11.225	8.6156	9.1641	9.7805	7.7367	8.1614	9.9503	8.8053	7.1342	9.8459	7.2799
Origin recognition complex subunit 1 OS=Mus musculus GN=Orc1 PE=1 SV=2	ORC1_MOUSE (+4)	8.2792	11.225	7.8324	8.4005	10.596	11.605	10.202	9.9503	10.406	7.9269	9.0885	5.46
60S ribosomal protein L23 OS=Mus musculus GN=Rpl23 PE=1 SV=1	RL23_MOUSE (+1)	4.1396	2.2451	7.0491	5.3457	2.4451	5.8025	5.4409	3.3168	7.2043	4.7561	3.7869	5.46
60S ribosomal protein L11 OS=Mus musculus GN=Rpl11 PE=1 SV=4	RL11_MOUSE (+2)	5.5195	5.9868	8.6156	6.8731	6.5203	9.6709	7.4812	6.6335	9.6058	9.5123	4.5442	9.0999
Lamina-associated polypeptide 2, isoforms beta/delta/epsilon/gamma OS=Mus musculus GN=Tmpo PE=1 SV=4	LAP2B_MOUSE	11.039	13.47	15.665	13.746	12.226	15.473	12.922	12.438	17.611	15.854	14.39	14.56
RuvB-like 2 OS=Mus musculus GN=Ruvbl2 PE=2 SV=3	RUVB2_MOUSE (+1)	8.9692	7.4835	9.3988	6.1094	8.1504	4.8354	5.4409	5.8043	8.8053	4.7561	5.3016	4.55
60S ribosomal protein L17 OS=Mus musculus GN=Rpl17 PE=2 SV=3	RL17_MOUSE (+5)	7.5893	6.7352	9.3988	9.9278	8.1504	9.6709	9.5216	9.1211	8.8053	8.7196	6.8164	7.2799
Ribosomal protein OS=Mus musculus GN=Rpl10a PE=2 SV=1	Q5XJF6_MOUSE	8.2792	5.2385	14.098	6.8731	5.7053	10.638	12.922	5.8043	14.409	7.1342	6.059	9.0999
60S ribosomal protein L30 OS=Mus musculus GN=Rpl30 PE=2 SV=2	RL30_MOUSE (+1)	8.2792	4.4901	9.3988	9.1641	5.7053	9.6709	8.8415	5.8043	12.007	6.3415	6.8164	8.1899
Uncharacterized protein OS=Mus musculus GN=Nup153 PE=4 SV=1	E9Q3G8_MOUSE (+1)	8.9692	10.477	10.965	6.8731	4.8903	4.8354	10.882	15.755	6.4039	7.1342	4.5442	6.37
Methyl-CpG-binding domain protein 3 OS=Mus musculus GN=Mbd3 PE=1 SV=1	MBD3_MOUSE (+1)	2.0698	0	0.78324	9.1641	5.7053	12.572	0.68011	0	2.4014	14.268	12.875	17.29
Putative RNA-binding protein Luc7-like 1 OS=Mus musculus GN=Luc7l PE=2 SV=2	LUC7L_MOUSE	10.349	8.2319	8.6156	9.1641	10.596	9.6709	8.8415	8.2919	8.8053	8.7196	7.5737	8.1899
Phosphate carrier protein, mitochondrial OS=Mus musculus GN=Slc25a3 PE=1 SV=1	MPCP_MOUSE (+1)	3.4497	4.4901	3.9162	5.3457	3.2602	3.8683	3.4006	2.4876	6.4039	4.7561	2.2721	4.55
60S ribosomal protein L23a OS=Mus musculus GN=Rpl23a PE=1 SV=1	RL23A_MOUSE (+3)	6.2094	8.2319	8.6156	8.4005	9.7805	8.7038	7.4812	11.609	12.007	7.9269	6.8164	10.92
Nucleolar pre-ribosomal-associated protein 1 OS=Mus musculus GN=Urb1 PE=2 SV=2	NPA1P_MOUSE (+1)	11.729	11.225	7.8324	12.219	13.041	6.7696	10.882	11.609	9.6058	6.3415	7.5737	4.55
Replication protein A 14 kDa subunit OS=Mus musculus GN=Rpa3 PE=2 SV=1	RFA3_MOUSE	2.0698	0.74835	3.1329	3.8184	2.4451	7.7367	4.7608	1.6584	5.6034	3.9634	3.0295	4.55
60S ribosomal protein L7 OS=Mus musculus GN=Rpl7 PE=2 SV=2	RL7_MOUSE (+2)	10.349	8.9802	7.8324	6.1094	8.9655	11.605	8.8415	8.2919	8.0048	7.1342	5.3016	6.37
40S ribosomal protein S15a OS=Mus musculus GN=Rps15a PE=2 SV=2	RS15A_MOUSE (+1)	7.5893	6.7352	10.182	8.4005	5.7053	12.572	8.8415	8.2919	11.207	9.5123	4.5442	10.01
60S ribosomal protein L27 OS=Mus musculus GN=Rpl27 PE=2 SV=2	RL27_MOUSE (+1)	6.2094	5.9868	8.6156	7.6368	6.5203	8.7038	9.5216	6.6335	10.406	7.1342	6.059	9.0999
Histone H4 OS=Mus musculus GN=Hist1h4a PE=1 SV=2	H4_MOUSE (+1)	2.7597	5.2385	7.8324	4.5821	3.2602	5.8025	4.0807	4.9751	7.2043	6.3415	4.5442	5.46
Putative uncharacterized protein (Fragment) OS=Mus musculus GN=Tcfap2c PE=2 SV=1	Q3URU7_MOUSE	1.3799	0.74835	0	0	0	0	0	0	0	1.5854	3.0295	0
40S ribosomal protein S11 OS=Mus musculus GN=Rps11 PE=2 SV=3	RS11_MOUSE (+3)	8.2792	6.7352	10.965	7.6368	8.1504	9.6709	10.202	8.2919	12.007	3.9634	5.3016	7.2799
Sarcoplasmic/endoplasmic reticulum calcium ATPase 2 OS=Mus musculus GN=Atp2a2 PE=1 SV=2	AT2A2_MOUSE (+2)	8.9692	10.477	7.0491	9.1641	8.9655	3.8683	4.7608	6.6335	4.0024	4.7561	6.059	1.82
60S ribosomal protein L9 OS=Mus musculus GN=Rpl9 PE=2 SV=2	RL9_MOUSE (+1)	6.8994	5.9868	9.3988	7.6368	6.5203	8.7038	9.5216	8.2919	11.207	9.5123	6.059	8.1899
78 kDa glucose-regulated protein OS=Mus musculus GN=Hspa5 PE=1 SV=3	GRP78_MOUSE (+3)	8.2792	8.2319	6.2659	6.8731	6.5203	6.7696	4.7608	4.9751	5.6034	6.3415	6.8164	6.37
Uncharacterized protein OS=Mus musculus GN=Rbmxl2 PE=2 SV=1	Q9DAE2_MOUSE	6.2094	5.2385	5.4827	7.6368	5.7053	3.8683	6.121	6.6335	5.6034	4.7561	3.7869	4.55
Uncharacterized protein OS=Mus musculus GN=Zbtb10 PE=4 SV=1	E9Q8X5_MOUSE	3.4497	2.2451	0.78324	0	0.81504	0	4.0807	2.4876	4.0024	11.098	11.361	11.83
Uncharacterized protein OS=Mus musculus GN=Numa1 PE=4 SV=1	E9Q7G0_MOUSE (+1)	9.6591	8.9802	8.6156	7.6368	8.9655	2.9013	8.8415	9.9503	8.8053	4.7561	4.5442	6.37
60S ribosomal protein L35a OS=Mus musculus GN=Rpl35a PE=2 SV=2	RL35A_MOUSE (+2)	7.5893	6.7352	7.0491	8.4005	8.1504	9.6709	6.8011	7.4627	10.406	8.7196	5.3016	10.01
Ribosome-binding protein 1 OS=Mus musculus GN=Rrbp1 PE=2 SV=2	RRBP1_MOUSE (+1)	6.8994	6.7352	5.4827	9.1641	5.7053	5.8025	10.882	9.1211	4.8029	5.5488	6.059	4.55
RNA-binding protein FUS OS=Mus musculus GN=Fus PE=2 SV=1	FUS_MOUSE (+3)	4.8295	3.7418	4.6994	6.8731	1.6301	3.8683	5.4409	2.4876	5.6034	7.9269	6.8164	4.55
40S ribosomal protein S19 OS=Mus musculus GN=Rps19 PE=1 SV=3	RS19_MOUSE (+1)	6.2094	3.7418	10.965	7.6368	2.4451	9.6709	6.8011	4.1459	10.406	6.3415	1.5147	10.01
Prohibitin-2 OS=Mus musculus GN=Phb2 PE=1 SV=1	PHB2_MOUSE (+1)	1.3799	1.4967	0	4.5821	3.2602	2.9013	2.7205	1.6584	4.0024	4.7561	2.2721	3.64
Cleavage and polyadenylation specificity factor subunit 7 OS=Mus musculus GN=Cpsf7 PE=1 SV=2	CPSF7_MOUSE	8.2792	8.2319	6.2659	8.4005	5.7053	8.7038	6.8011	5.8043	6.4039	8.7196	7.5737	8.1899
60S ribosomal protein L4 OS=Mus musculus GN=Rpl4 PE=1 SV=3	RL4_MOUSE (+1)	8.2792	7.4835	9.3988	8.4005	7.3354	10.638	7.4812	4.9751	8.8053	7.9269	3.7869	6.37
Paraspeckle component 1 OS=Mus musculus GN=Pspc1 PE=1 SV=1	PSPC1_MOUSE	5.5195	5.9868	8.6156	7.6368	8.1504	4.8354	7.4812	5.8043	8.8053	5.5488	6.059	6.37
Transcription factor E3 OS=Mus musculus GN=Tfe3 PE=1 SV=2	TFE3_MOUSE (+2)	8.9692	7.4835	9.3988	0.76368	0.81504	0	0.68011	0	0.80048	4.7561	4.5442	5.46
Serine/arginine-rich splicing factor 2 OS=Mus musculus GN=Srsf2 PE=1 SV=4	SRSF2_MOUSE (+3)	3.4497	2.9934	3.1329	5.3457	4.8903	5.8025	3.4006	2.4876	4.0024	4.7561	3.7869	3.64
DNA topoisomerase 2-beta OS=Mus musculus GN=Top2b PE=1 SV=2	TOP2B_MOUSE	17.248	21.702	14.881	18.328	26.081	19.342	23.124	18.242	17.611	27.744	40.898	27.3
Replication factor C subunit 3 OS=Mus musculus GN=Rfc3 PE=2 SV=1	RFC3_MOUSE (+1)	2.7597	2.2451	1.5665	6.8731	4.8903	11.605	3.4006	2.4876	5.6034	2.3781	3.0295	4.55
Poly [ADP-ribose] polymerase 2 OS=Mus musculus GN=Parp2 PE=1 SV=3	PARP2_MOUSE	0	0	0	1.5274	0.81504	0.96709	0	0	0.80048	0	2.2721	0
Ras GTPase-activating-like protein IQGAP1 OS=Mus musculus GN=Iqgap1 PE=1 SV=2	IQGA1_MOUSE (+2)	2.0698	3.7418	2.3497	5.3457	5.7053	3.8683	1.3602	2.4876	2.4014	3.1708	3.0295	1.82
Probable ATP-dependent RNA helicase DDX17 OS=Mus musculus GN=Ddx17 PE=2 SV=1	DDX17_MOUSE (+1)	13.799	14.219	16.448	15.274	14.671	17.408	12.922	15.755	17.611	15.854	12.875	19.11
Krt78 protein (Fragment) OS=Mus musculus GN=Krt78 PE=2 SV=1	A1L0X5_MOUSE (+5)	5.5195	2.2451	3.9162	3.8184	5.7053	3.8683	4.0807	6.6335	3.2019	3.1708	3.7869	4.55
40S ribosomal protein S16 OS=Mus musculus GN=Rps16 PE=2 SV=4	RS16_MOUSE (+3)	6.2094	5.2385	7.8324	7.6368	4.8903	7.7367	6.8011	4.1459	9.6058	5.5488	3.7869	6.37
PERQ amino acid-rich with GYF domain-containing protein 2 OS=Mus musculus GN=Gigyf2 PE=1 SV=2	PERQ2_MOUSE	6.8994	7.4835	5.4827	6.1094	5.7053	6.7696	6.121	9.9503	6.4039	5.5488	5.3016	4.55
Tet oncogene 1 OS=Mus musculus GN=Tet1 PE=2 SV=1	D0VLQ4_MOUSE (+1)	0.68994	0.74835	1.5665	3.8184	2.4451	1.9342	1.3602	0	1.601	0.79269	0.75737	0
TAR DNA-binding protein 43 OS=Mus musculus GN=Tardbp PE=1 SV=1	TADBP_MOUSE (+2)	6.2094	5.2385	6.2659	7.6368	1.6301	5.8025	6.121	5.8043	5.6034	6.3415	3.0295	2.73
POU domain, class 5, transcription factor 1 OS=Mus musculus GN=Pou5f1 PE=1 SV=1	PO5F1_MOUSE	4.8295	2.9934	5.4827	6.8731	4.0752	7.7367	3.4006	1.6584	5.6034	5.5488	4.5442	6.37
Flt3-interacting zinc finger protein 1 OS=Mus musculus GN=Fiz1 PE=1 SV=1	FIZ1_MOUSE (+2)	2.0698	2.2451	0	3.0547	0.81504	1.9342	2.7205	0.82919	0	2.3781	3.0295	2.73
40S ribosomal protein S18 OS=Mus musculus GN=Rps18 PE=1 SV=3	RS18_MOUSE (+2)	4.8295	5.2385	8.6156	6.1094	4.0752	8.7038	4.7608	4.9751	10.406	5.5488	5.3016	10.92
F-box/WD repeat-containing protein 11 OS=Mus musculus GN=Fbxw11 PE=1 SV=1	FBW1B_MOUSE (+2)	0	0	0	0	0	0	0	0	0	0	0	0
E3 ubiquitin-protein ligase TRIM71 OS=Mus musculus GN=Trim71 PE=1 SV=1	LIN41_MOUSE	7.5893	8.2319	8.6156	3.8184	7.3354	4.8354	6.8011	10.779	7.2043	3.9634	4.5442	4.55
Uncharacterized protein OS=Mus musculus GN=Zfp296 PE=4 SV=2	D3YWY2_MOUSE (+2)	1.3799	2.2451	1.5665	0	1.6301	0	0	0	0	0.79269	1.5147	0.90999
MHC class II regulatory factor RFX1 OS=Mus musculus GN=Rfx1 PE=2 SV=2	RFX1_MOUSE	0	0	0	11.455	13.856	12.572	0	0	0	18.232	17.42	16.38
Histone deacetylase 2 OS=Mus musculus GN=Hdac2 PE=1 SV=1	HDAC2_MOUSE	5.5195	8.9802	7.0491	12.983	15.486	13.539	0	0	0	19.025	16.662	19.11
40S ribosomal protein S8 OS=Mus musculus GN=Rps8 PE=1 SV=2	RS8_MOUSE (+1)	6.2094	8.2319	9.3988	4.5821	5.7053	6.7696	8.1614	8.2919	9.6058	0.79269	6.059	3.64
Vertnin OS=Mus musculus GN=Vrtn PE=2 SV=1	VRTN_MOUSE	0.68994	0.74835	0	7.6368	8.1504	3.8683	0.68011	0.82919	0	8.7196	9.8459	7.2799
Histone H2A.x OS=Mus musculus GN=H2afx PE=1 SV=2	H2AX_MOUSE	2.7597	3.7418	6.2659	5.3457	2.4451	2.9013	4.0807	3.3168	4.8029	4.7561	3.0295	3.64
Histone H3.2 OS=Mus musculus GN=Hist1h3b PE=1 SV=2	H32_MOUSE (+2)	2.0698	2.2451	3.9162	5.3457	2.4451	4.8354	4.7608	3.3168	4.8029	5.5488	3.7869	5.46
Importin subunit beta-1 OS=Mus musculus GN=Kpnb1 PE=1 SV=2	IMB1_MOUSE (+1)	6.2094	4.4901	9.3988	3.8184	3.2602	5.8025	7.4812	6.6335	8.0048	3.9634	4.5442	8.1899
Treacle protein OS=Mus musculus GN=Tcof1 PE=1 SV=1	TCOF_MOUSE (+2)	3.4497	4.4901	3.1329	4.5821	4.0752	2.9013	4.7608	2.4876	4.0024	2.3781	3.0295	0.90999
Uncharacterized protein OS=Mus musculus GN=Foxp4 PE=4 SV=1	D3Z726_MOUSE	0	0	0	2.291	0.81504	0	0	0	0	26.159	26.508	31.85
Ubiquitin-40S ribosomal protein S27a OS=Mus musculus GN=Rps27a PE=1 SV=2	RS27A_MOUSE (+1)	3.4497	3.7418	3.9162	4.5821	3.2602	1.9342	3.4006	3.3168	5.6034	3.1708	3.0295	3.64
Pre-mRNA-processing factor 6 OS=Mus musculus GN=Prpf6 PE=2 SV=1	PRP6_MOUSE (+2)	7.5893	3.7418	6.2659	6.1094	7.3354	1.9342	9.5216	9.9503	8.8053	3.9634	6.8164	3.64
60S ribosomal protein L38 OS=Mus musculus GN=Rpl38 PE=2 SV=3	RL38_MOUSE (+1)	2.7597	2.2451	3.1329	3.8184	0.81504	3.8683	3.4006	1.6584	3.2019	2.3781	1.5147	3.64
ELAV-like protein 1 OS=Mus musculus GN=Elavl1 PE=1 SV=2	ELAV1_MOUSE (+3)	6.2094	5.2385	7.8324	6.1094	2.4451	8.7038	4.7608	4.9751	7.2043	6.3415	3.0295	5.46
Vascular endothelial zinc finger 1 OS=Mus musculus GN=Vezf1 PE=2 SV=1	Q9Z162_MOUSE	12.419	7.4835	7.8324	3.8184	2.4451	0	2.0403	0.82919	0	3.1708	5.3016	1.82
40S ribosomal protein S13 OS=Mus musculus GN=Rps13 PE=1 SV=2	RS13_MOUSE (+1)	6.2094	3.7418	7.8324	6.1094	5.7053	7.7367	6.8011	4.9751	7.2043	3.9634	5.3016	6.37
ATP-dependent RNA helicase DDX1 OS=Mus musculus GN=Ddx1 PE=1 SV=1	DDX1_MOUSE	4.8295	5.9868	4.6994	6.1094	5.7053	4.8354	7.4812	8.2919	7.2043	5.5488	7.5737	4.55
Origin recognition complex subunit 3 OS=Mus musculus GN=Orc3 PE=1 SV=1	ORC3_MOUSE	6.8994	6.7352	5.4827	6.8731	7.3354	3.8683	6.8011	7.4627	4.8029	8.7196	6.059	2.73
60S ribosomal protein L18a OS=Mus musculus GN=Rpl18a PE=1 SV=1	RL18A_MOUSE	4.1396	6.7352	8.6156	4.5821	5.7053	4.8354	8.1614	7.4627	9.6058	3.1708	5.3016	3.64
Replication factor C subunit 4 OS=Mus musculus GN=Rfc4 PE=1 SV=1	RFC4_MOUSE (+1)	2.0698	0	2.3497	7.6368	4.0752	8.7038	3.4006	0	6.4039	2.3781	1.5147	1.82
Solute carrier family 25 (Mitochondrial carrier, citrate transporter), member 1 OS=Mus musculus GN=Slc25a1 PE=2 SV=1	Q8JZU2_MOUSE	5.5195	4.4901	6.2659	6.1094	2.4451	2.9013	4.0807	1.6584	8.8053	3.9634	2.2721	3.64
Replication factor C subunit 2 OS=Mus musculus GN=Rfc2 PE=2 SV=1	RFC2_MOUSE (+1)	1.3799	0	3.1329	8.4005	4.8903	6.7696	4.0807	0.82919	7.2043	3.1708	2.2721	2.73
Ubiquitin-associated protein 2-like OS=Mus musculus GN=Ubap2l PE=1 SV=1	UBP2L_MOUSE (+4)	4.1396	7.4835	7.8324	3.8184	4.8903	6.7696	5.4409	7.4627	7.2043	5.5488	4.5442	6.37
Replication factor C subunit 5 OS=Mus musculus GN=Rfc5 PE=2 SV=1	RFC5_MOUSE (+2)	2.0698	2.2451	3.9162	5.3457	5.7053	7.7367	3.4006	3.3168	4.0024	3.1708	3.0295	3.64
Phosphatidylserine decarboxylase proenzyme OS=Mus musculus GN=Pisd PE=2 SV=1	PISD_MOUSE (+3)	3.4497	6.7352	1.5665	6.8731	5.7053	2.9013	5.4409	4.9751	5.6034	3.9634	5.3016	2.73
Mitochondrial import inner membrane translocase subunit TIM50 OS=Mus musculus GN=Timm50 PE=1 SV=1	TIM50_MOUSE	4.1396	4.4901	4.6994	4.5821	4.0752	2.9013	2.7205	2.4876	4.0024	4.7561	5.3016	4.55
RNA-binding protein 25 OS=Mus musculus GN=Rbm25 PE=1 SV=1	RBM25_MOUSE	2.0698	1.4967	3.1329	2.291	4.0752	1.9342	5.4409	1.6584	6.4039	1.5854	5.3016	0
Very-long-chain enoyl-CoA reductase OS=Mus musculus GN=Tecr PE=1 SV=1	TECR_MOUSE	5.5195	3.7418	4.6994	6.1094	1.6301	6.7696	4.0807	3.3168	4.8029	4.7561	3.0295	2.73
40S ribosomal protein S10 OS=Mus musculus GN=Rps10 PE=1 SV=1	RS10_MOUSE (+1)	6.2094	0.74835	7.8324	4.5821	2.4451	5.8025	8.8415	1.6584	10.406	5.5488	2.2721	10.92
Probable ATP-dependent RNA helicase DDX6 OS=Mus musculus GN=Ddx6 PE=2 SV=1	DDX6_MOUSE	4.1396	2.9934	4.6994	6.8731	4.8903	6.7696	6.121	5.8043	5.6034	6.3415	5.3016	7.2799
Uncharacterized protein OS=Mus musculus GN=Utp20 PE=4 SV=1	E9QK83_MOUSE	8.2792	6.7352	6.2659	3.8184	3.2602	1.9342	7.4812	8.2919	4.8029	3.9634	3.0295	2.73
Protein DEK OS=Mus musculus GN=Dek PE=1 SV=1	DEK_MOUSE	4.8295	3.7418	5.4827	6.8731	7.3354	4.8354	6.121	5.8043	4.8029	4.7561	6.059	2.73
Nucleoporin NUP188 homolog OS=Mus musculus GN=Nup188 PE=1 SV=2	NU188_MOUSE	7.5893	8.9802	7.8324	2.291	1.6301	2.9013	6.121	7.4627	6.4039	4.7561	4.5442	6.37
Nuclear pore complex protein Nup85 OS=Mus musculus GN=Nup85 PE=1 SV=1	NUP85_MOUSE	8.2792	8.2319	10.182	3.0547	3.2602	2.9013	7.4812	5.8043	7.2043	4.7561	4.5442	1.82
Nuclear pore complex protein Nup155 OS=Mus musculus GN=Nup155 PE=2 SV=1	NU155_MOUSE (+1)	6.8994	7.4835	7.8324	0	2.4451	2.9013	6.121	10.779	4.0024	3.1708	6.059	6.37
SWI/SNF-related matrix-associated actin-dependent regulator of chromatin subfamily A member 5 OS=Mus musculus GN=Smarca5 PE=1 SV=1	SMCA5_MOUSE	2.7597	7.4835	0.78324	3.8184	6.5203	0.96709	3.4006	3.3168	2.4014	7.9269	12.875	1.82
ADP/ATP translocase 1 OS=Mus musculus GN=Slc25a4 PE=1 SV=4	ADT1_MOUSE (+1)	18.628	20.954	21.931	22.91	18.746	20.309	22.444	0	20.813	22.195	18.934	20.02
60S ribosomal protein L6 OS=Mus musculus GN=Rpl6 PE=1 SV=3	RL6_MOUSE (+2)	6.8994	5.2385	5.4827	5.3457	8.1504	4.8354	6.8011	6.6335	8.8053	3.1708	3.0295	1.82
Splicing factor 1 OS=Mus musculus GN=Sf1 PE=1 SV=6	SF01_MOUSE (+5)	2.7597	2.2451	2.3497	7.6368	4.0752	2.9013	2.7205	2.4876	4.0024	3.1708	4.5442	3.64
Nuclear pore complex protein Nup214 OS=Mus musculus GN=Nup214 PE=1 SV=2	NU214_MOUSE	6.8994	5.9868	7.0491	3.0547	3.2602	3.8683	6.121	5.8043	8.0048	3.9634	2.2721	7.2799
Glyceraldehyde-3-phosphate dehydrogenase OS=Mus musculus GN=Gapdh PE=1 SV=2	G3P_MOUSE (+3)	5.5195	1.4967	5.4827	2.291	2.4451	0	3.4006	4.9751	4.0024	5.5488	1.5147	2.73
Undifferentiated embryonic cell transcription factor 1 OS=Mus musculus GN=Utf1 PE=1 SV=2	UTF1_MOUSE (+1)	4.1396	2.2451	7.8324	4.5821	2.4451	3.8683	4.0807	2.4876	7.2043	4.7561	5.3016	4.55
mRNA export factor OS=Mus musculus GN=Rae1 PE=1 SV=1	RAE1L_MOUSE (+1)	5.5195	5.2385	5.4827	4.5821	1.6301	4.8354	8.1614	6.6335	4.8029	6.3415	3.0295	6.37
U3 small nucleolar RNA-associated protein 14 homolog A OS=Mus musculus GN=Utp14a PE=2 SV=1	UT14A_MOUSE	2.7597	3.7418	4.6994	1.5274	1.6301	0.96709	2.0403	3.3168	2.4014	2.3781	2.2721	1.82
Eukaryotic translation initiation factor 2 subunit 3, X-linked OS=Mus musculus GN=Eif2s3x PE=1 SV=2	IF2G_MOUSE (+2)	2.0698	2.9934	0	5.3457	2.4451	0	2.7205	3.3168	0.80048	3.9634	1.5147	0
Putative uncharacterized protein (Fragment) OS=Mus musculus GN=Sox2 PE=2 SV=1	Q3V2B6_MOUSE (+1)	5.5195	2.2451	3.9162	6.8731	3.2602	4.8354	2.0403	0.82919	5.6034	0	0	0.90999
Prohibitin OS=Mus musculus GN=Phb PE=1 SV=1	PHB_MOUSE	0	0.74835	0	2.291	0	1.9342	1.3602	0	1.601	3.1708	0.75737	0.90999
Interleukin enhancer-binding factor 2 OS=Mus musculus GN=Ilf2 PE=1 SV=1	ILF2_MOUSE (+1)	5.5195	4.4901	3.9162	5.3457	4.8903	4.8354	4.7608	6.6335	6.4039	3.9634	3.0295	5.46
Uncharacterized protein OS=Mus musculus GN=Mta3 PE=2 SV=1	Q3U3A7_MOUSE (+1)	5.5195	6.7352	0	21.383	19.561	12.572	0	0	0	24.573	29.538	30.03
Zinc finger protein 106 OS=Mus musculus GN=Zfp106 PE=1 SV=3	ZF106_MOUSE	4.8295	7.4835	2.3497	3.0547	1.6301	2.9013	3.4006	4.1459	4.0024	3.9634	3.0295	1.82
Splicing factor 45 OS=Mus musculus GN=Rbm17 PE=1 SV=1	SPF45_MOUSE	3.4497	2.2451	2.3497	4.5821	4.0752	0.96709	6.121	1.6584	5.6034	1.5854	3.0295	0
Protein FRG1 OS=Mus musculus GN=Frg1 PE=1 SV=2	FRG1_MOUSE (+1)	1.3799	0.74835	1.5665	3.0547	0.81504	0.96709	1.3602	0.82919	1.601	0.79269	0.75737	0.90999
U3 small nucleolar RNA-interacting protein 2 OS=Mus musculus GN=Rrp9 PE=1 SV=1	U3IP2_MOUSE	3.4497	5.9868	5.4827	3.8184	1.6301	0.96709	5.4409	4.9751	3.2019	3.9634	2.2721	1.82
Protein transport protein Sec61 subunit alpha isoform 1 OS=Mus musculus GN=Sec61a1 PE=2 SV=2	S61A1_MOUSE (+1)	3.4497	4.4901	3.9162	4.5821	2.4451	2.9013	3.4006	4.1459	5.6034	4.7561	2.2721	4.55
Probable ATP-dependent RNA helicase DDX52 OS=Mus musculus GN=Ddx52 PE=2 SV=2	DDX52_MOUSE (+1)	3.4497	5.9868	7.8324	3.0547	4.8903	4.8354	6.8011	5.8043	8.0048	1.5854	3.0295	0.90999
60S ribosomal protein L8 OS=Mus musculus GN=Rpl8 PE=2 SV=2	RL8_MOUSE	4.8295	4.4901	8.6156	4.5821	4.0752	3.8683	7.4812	3.3168	10.406	2.3781	3.0295	1.82
60S ribosomal protein L15 OS=Mus musculus GN=Rpl15 PE=2 SV=4	RL15_MOUSE (+4)	4.8295	4.4901	5.4827	4.5821	4.8903	6.7696	6.121	6.6335	7.2043	5.5488	3.0295	0.90999
DNA-3-methyladenine glycosylase OS=Mus musculus GN=Mpg PE=2 SV=3	3MG_MOUSE	0	0	0	2.291	4.0752	3.8683	0.68011	0	1.601	14.268	15.147	13.65
Transformer-2 protein homolog beta OS=Mus musculus GN=Tra2b PE=1 SV=1	TRA2B_MOUSE (+1)	2.0698	4.4901	3.1329	4.5821	3.2602	3.8683	3.4006	2.4876	4.0024	3.1708	3.7869	0
Leucine-rich repeat and WD repeat-containing protein 1 OS=Mus musculus GN=LRWD1 PE=2 SV=1	LRWD1_MOUSE	4.1396	6.7352	3.1329	5.3457	5.7053	4.8354	6.121	4.1459	4.8029	3.1708	3.7869	4.55
60S ribosomal protein L14 OS=Mus musculus GN=Rpl14 PE=2 SV=3	RL14_MOUSE (+1)	6.2094	5.2385	5.4827	5.3457	4.8903	3.8683	6.121	4.9751	6.4039	3.9634	3.0295	3.64
Poly A binding protein, cytoplasmic 4 OS=Mus musculus GN=Pabpc4 PE=4 SV=1	A3KFU5_MOUSE (+5)	17.938	15.715	14.881	16.801	13.041	17.408	17.003	13.267	17.611	14.268	9.0885	13.65
Protein RRP5 homolog OS=Mus musculus GN=Pdcd11 PE=2 SV=2	RRP5_MOUSE	4.1396	5.9868	6.2659	4.5821	3.2602	1.9342	11.562	6.6335	4.0024	3.1708	3.0295	0.90999
60S ribosomal protein L37a OS=Mus musculus GN=Rpl37a PE=2 SV=2	RL37A_MOUSE (+2)	2.0698	2.9934	3.1329	1.5274	3.2602	4.8354	2.0403	3.3168	4.8029	2.3781	3.0295	5.46
Uncharacterized protein OS=Mus musculus GN=Urb2 PE=4 SV=1	E9Q7L1_MOUSE	4.8295	5.9868	4.6994	6.1094	4.8903	2.9013	5.4409	9.1211	3.2019	2.3781	3.0295	0.90999
Inner centromere protein OS=Mus musculus GN=Incenp PE=1 SV=2	INCE_MOUSE	1.3799	2.2451	3.1329	0.76368	2.4451	1.9342	2.0403	2.4876	6.4039	0.79269	3.7869	1.82
Periphilin-1 OS=Mus musculus GN=Pphln1 PE=1 SV=1	PPHLN_MOUSE	0.68994	0.74835	0	0.76368	1.6301	0	0.68011	0	1.601	0.79269	0	0
Uncharacterized protein OS=Mus musculus GN=Gm17067 PE=4 SV=1	E9Q6S4_MOUSE	0	0	3.1329	0.76368	1.6301	0.96709	1.3602	0	2.4014	0.79269	3.0295	2.73
WD repeat-containing protein 43 OS=Mus musculus GN=Wdr43 PE=1 SV=2	WDR43_MOUSE	4.8295	7.4835	6.2659	2.291	0.81504	2.9013	4.0807	6.6335	5.6034	2.3781	1.5147	2.73
Transcriptional activator protein Pur-alpha OS=Mus musculus GN=Pura PE=1 SV=1	PURA_MOUSE	1.3799	2.2451	2.3497	1.5274	2.4451	0.96709	2.0403	1.6584	2.4014	0.79269	1.5147	0
Three prime repair exonuclease 1 OS=Mus musculus GN=Trex1 PE=1 SV=2	TREX1_MOUSE	0	0	0	0	0	0	0	0	0	0	0	0
NADH dehydrogenase [ubiquinone] 1 alpha subcomplex subunit 4 OS=Mus musculus GN=Ndufa4 PE=1 SV=2	NDUA4_MOUSE	2.0698	2.2451	4.6994	2.291	0.81504	3.8683	2.0403	0.82919	3.2019	2.3781	2.2721	2.73
60S ribosomal protein L22 OS=Mus musculus GN=Rpl22 PE=2 SV=2	RL22_MOUSE (+1)	2.7597	1.4967	4.6994	3.0547	1.6301	3.8683	4.0807	3.3168	4.0024	3.1708	1.5147	3.64
Enhancer of rudimentary homolog OS=Mus musculus GN=Erh PE=1 SV=1	ERH_MOUSE (+1)	0.68994	0.74835	1.5665	0.76368	0	0.96709	0.68011	0	0.80048	1.5854	0.75737	0.90999
RecQ-mediated genome instability protein 1 OS=Mus musculus GN=Rmi1 PE=2 SV=1	RMI1_MOUSE	0	0	0.78324	4.5821	2.4451	3.8683	0	0.82919	1.601	0.79269	0	0.90999
Transcription elongation factor, mitochondrial OS=Mus musculus GN=Tefm PE=2 SV=1	TEFM_MOUSE	1.3799	2.2451	1.5665	6.8731	4.8903	5.8025	4.0807	1.6584	3.2019	6.3415	6.059	3.64
60S ribosomal protein L13 OS=Mus musculus GN=Rpl13 PE=2 SV=3	RL13_MOUSE	4.1396	2.9934	7.8324	4.5821	4.0752	5.8025	4.7608	3.3168	6.4039	4.7561	1.5147	4.55
40S ribosomal protein S23 OS=Mus musculus GN=Rps23 PE=2 SV=3	RS23_MOUSE (+2)	4.1396	2.2451	7.0491	2.291	4.0752	4.8354	6.121	4.9751	8.0048	2.3781	3.0295	2.73
Putative uncharacterized protein OS=Mus musculus GN=Actb PE=2 SV=1	Q3UBP6_MOUSE	68.994	60.617	54.043	46.584	45.642	52.223	65.291	59.702	46.428	55.488	47.715	52.78
Cleavage and polyadenylation specificity factor subunit 1 OS=Mus musculus GN=Cpsf1 PE=1 SV=1	CPSF1_MOUSE	2.0698	4.4901	3.1329	4.5821	4.0752	0.96709	5.4409	4.1459	2.4014	3.9634	4.5442	0
GTP-binding nuclear protein Ran OS=Mus musculus GN=Ran PE=1 SV=3	RAN_MOUSE (+1)	3.4497	3.7418	4.6994	4.5821	3.2602	4.8354	4.0807	4.1459	4.8029	5.5488	3.7869	4.55
60S ribosomal protein L27a OS=Mus musculus GN=Rpl27a PE=2 SV=5	RL27A_MOUSE	4.1396	2.9934	5.4827	3.8184	3.2602	5.8025	6.8011	4.1459	6.4039	3.1708	3.7869	2.73
Zinc finger and BTB domain-containing protein 9 OS=Mus musculus GN=Zbtb9 PE=2 SV=1	ZBTB9_MOUSE	0	0	0	0	1.6301	0	0	0	0	0	0	0
Uncharacterized protein OS=Mus musculus GN=Foxp1 PE=4 SV=1	D3Z6Q3_MOUSE	0	0	0	5.3457	5.7053	4.8354	0	0	0	21.403	18.934	23.66
Cyclic AMP-dependent transcription factor ATF-1 OS=Mus musculus GN=Atf1 PE=1 SV=1	ATF1_MOUSE (+1)	3.4497	2.2451	3.1329	2.291	3.2602	3.8683	0	0	2.4014	4.7561	4.5442	5.46
Leucine-rich repeat-containing protein 59 OS=Mus musculus GN=Lrrc59 PE=2 SV=1	LRC59_MOUSE	1.3799	2.2451	4.6994	2.291	2.4451	3.8683	4.0807	2.4876	4.0024	3.1708	3.7869	3.64
Uncharacterized protein (Fragment) OS=Mus musculus GN=Rbm10 PE=4 SV=1	F8WGU1_MOUSE	5.5195	4.4901	3.9162	3.8184	4.8903	2.9013	4.0807	8.2919	4.8029	2.3781	3.7869	2.73
DnaJ (Hsp40) homolog, subfamily A, member 3, isoform CRA_b OS=Mus musculus GN=Dnaja3 PE=2 SV=1	Q3TJA9_MOUSE	5.5195	3.7418	3.9162	5.3457	2.4451	4.8354	2.0403	3.3168	4.8029	3.9634	3.7869	2.73
Origin recognition complex subunit 2 OS=Mus musculus GN=Orc2 PE=1 SV=1	ORC2_MOUSE (+2)	3.4497	3.7418	4.6994	3.8184	4.0752	3.8683	5.4409	4.1459	5.6034	7.1342	1.5147	3.64
La-related protein 4 OS=Mus musculus GN=Larp4 PE=1 SV=2	LARP4_MOUSE (+3)	4.1396	6.7352	3.9162	3.0547	4.0752	2.9013	5.4409	5.8043	5.6034	3.1708	3.0295	0.90999
40S ribosomal protein S17 OS=Mus musculus GN=Rps17 PE=1 SV=2	RS17_MOUSE (+3)	4.1396	0.74835	6.2659	4.5821	0.81504	6.7696	7.4812	1.6584	7.2043	1.5854	0.75737	3.64
Nuclear valosin-containing protein-like OS=Mus musculus GN=Nvl PE=1 SV=1	NVL_MOUSE	5.5195	3.7418	6.2659	3.0547	3.2602	0.96709	6.8011	6.6335	3.2019	1.5854	0.75737	0.90999
Pyruvate carboxylase, mitochondrial OS=Mus musculus GN=Pc PE=1 SV=1	PYC_MOUSE (+2)	0	0	0	0	0	0	0	0	0	0	0	0
E3 ubiquitin-protein ligase RING2 OS=Mus musculus GN=Rnf2 PE=1 SV=1	RING2_MOUSE	3.4497	2.2451	0	1.5274	1.6301	0.96709	0	0	0	3.9634	3.7869	3.64
Putative uncharacterized protein OS=Mus musculus GN=Polg PE=2 SV=1	Q3UZX3_MOUSE (+1)	2.0698	0.74835	0.78324	9.1641	8.1504	1.9342	1.3602	1.6584	0.80048	6.3415	10.603	4.55
Regulator of nonsense transcripts 1 OS=Mus musculus GN=Upf1 PE=1 SV=2	RENT1_MOUSE	5.5195	6.7352	5.4827	2.291	1.6301	0	8.8415	8.2919	2.4014	2.3781	2.2721	0.90999
RNA binding motif protein 15 OS=Mus musculus GN=Rbm15 PE=2 SV=1	Q0VBL3_MOUSE (+5)	6.8994	5.2385	3.1329	6.1094	3.2602	5.8025	5.4409	2.4876	4.0024	1.5854	3.7869	0.90999
60S ribosomal protein L7a OS=Mus musculus GN=Rpl7a PE=2 SV=2	RL7A_MOUSE (+7)	9.6591	0.74835	3.9162	3.8184	3.2602	5.8025	4.7608	2.4876	6.4039	2.3781	1.5147	0.90999
60S ribosomal protein L5 OS=Mus musculus GN=Rpl5 PE=1 SV=3	RL5_MOUSE (+3)	2.0698	2.9934	6.2659	3.8184	4.8903	1.9342	5.4409	4.1459	7.2043	0.79269	3.7869	0.90999
NHP2-like protein 1 OS=Mus musculus GN=Nhp2l1 PE=2 SV=4	NH2L1_MOUSE	1.3799	0.74835	3.1329	1.5274	0	3.8683	3.4006	1.6584	3.2019	3.1708	1.5147	4.55
Fragile X mental retardation, autosomal homolog 2 OS=Mus musculus GN=Fxr2 PE=2 SV=1	Q6P5B5_MOUSE	5.5195	7.4835	7.8324	3.8184	4.8903	6.7696	5.4409	11.609	5.6034	5.5488	4.5442	4.55
Serine/threonine-protein phosphatase PGAM5, mitochondrial OS=Mus musculus GN=Pgam5 PE=2 SV=1	PGAM5_MOUSE	6.2094	2.2451	6.2659	2.291	0.81504	4.8354	4.0807	1.6584	8.8053	2.3781	1.5147	3.64
Plectin OS=Mus musculus GN=Plec PE=1 SV=2	PLEC_MOUSE (+18)	11.729	6.7352	10.182	0.76368	0	0	2.7205	1.6584	0	1.5854	3.0295	0.90999
Unconventional myosin-Ib OS=Mus musculus GN=Myo1b PE=2 SV=3	MYO1B_MOUSE (+3)	7.5893	8.9802	8.6156	0	0	1.9342	4.0807	9.1211	3.2019	0.79269	0.75737	2.73
KH domain-containing, RNA-binding, signal transduction-associated protein 1 OS=Mus musculus GN=Khdrbs1 PE=1 SV=2	KHDR1_MOUSE	4.1396	3.7418	3.9162	3.0547	3.2602	2.9013	4.0807	3.3168	4.0024	3.9634	3.0295	1.82
Targeting protein for Xklp2 OS=Mus musculus GN=Tpx2 PE=1 SV=1	TPX2_MOUSE (+1)	1.3799	4.4901	3.1329	5.3457	4.8903	2.9013	3.4006	5.8043	3.2019	3.1708	3.0295	0.90999
Chromodomain-helicase-DNA-binding protein 7 OS=Mus musculus GN=Chd7 PE=1 SV=1	CHD7_MOUSE	0	0.74835	0	1.5274	4.0752	0	0	0.82919	0	2.3781	11.361	1.82
60S ribosomal protein L13a OS=Mus musculus GN=Rpl13a PE=1 SV=4	RL13A_MOUSE (+1)	6.8994	2.2451	5.4827	3.8184	3.2602	4.8354	3.4006	1.6584	5.6034	3.9634	0.75737	2.73
Upstream stimulatory factor 2 OS=Mus musculus GN=Usf2 PE=1 SV=1	USF2_MOUSE (+1)	7.5893	4.4901	5.4827	0	0	0	0	0	0	0	0	0
Paired amphipathic helix protein Sin3a OS=Mus musculus GN=Sin3a PE=1 SV=3	SIN3A_MOUSE (+1)	4.8295	2.2451	1.5665	0.76368	3.2602	0	0.68011	0	0	3.9634	9.0885	1.82
Histone H2A type 2-A OS=Mus musculus GN=Hist2h2aa1 PE=1 SV=3	H2A2A_MOUSE (+3)	3.4497	4.4901	6.2659	6.1094	4.0752	4.8354	4.0807	4.1459	5.6034	5.5488	3.7869	6.37
40S ribosomal protein S15 OS=Mus musculus GN=Rps15 PE=2 SV=2	RS15_MOUSE	4.1396	2.2451	5.4827	3.0547	0	4.8354	4.0807	0.82919	5.6034	3.1708	0.75737	4.55
Putative uncharacterized protein (Fragment) OS=Mus musculus GN=Heatr1 PE=2 SV=1	Q3UNW7_MOUSE	5.5195	5.2385	2.3497	2.291	0.81504	0.96709	4.7608	7.4627	0.80048	2.3781	1.5147	0.90999
Transcriptional enhancer factor TEF-1 OS=Mus musculus GN=Tead1 PE=2 SV=2	TEAD1_MOUSE (+7)	5.5195	4.4901	3.9162	7.6368	4.0752	5.8025	1.3602	0.82919	1.601	3.9634	3.0295	1.82
40S ribosomal protein S14 OS=Mus musculus GN=Rps14 PE=2 SV=3	RS14_MOUSE (+1)	2.0698	1.4967	3.1329	3.0547	3.2602	3.8683	3.4006	3.3168	5.6034	1.5854	1.5147	1.82
Interleukin enhancer-binding factor 3 OS=Mus musculus GN=Ilf3 PE=1 SV=2	ILF3_MOUSE	2.7597	2.9934	1.5665	4.5821	4.8903	0	3.4006	2.4876	4.8029	1.5854	3.0295	2.73
UDP-N-acetylglucosamine--peptide N-acetylglucosaminyltransferase 110 kDa subunit OS=Mus musculus GN=Ogt PE=1 SV=2	OGT1_MOUSE	2.0698	2.2451	0.78324	0.76368	0.81504	0	0	0.82919	0	0	0	0
Barrier-to-autointegration factor OS=Mus musculus GN=Banf1 PE=1 SV=1	BAF_MOUSE	1.3799	0	2.3497	0.76368	0.81504	1.9342	1.3602	0.82919	2.4014	1.5854	0.75737	1.82
POZ (BTB) and AT hook containing zinc finger 1 OS=Mus musculus GN=Patz1 PE=2 SV=1	Q5NBY9_MOUSE (+2)	6.8994	5.9868	6.2659	1.5274	2.4451	0	1.3602	0.82919	3.2019	0	2.2721	0
Rac GTPase-activating protein 1 OS=Mus musculus GN=Racgap1 PE=2 SV=1	RGAP1_MOUSE	4.8295	2.9934	4.6994	2.291	2.4451	2.9013	4.7608	4.1459	4.0024	1.5854	3.0295	3.64
Upstream stimulatory factor 1 OS=Mus musculus GN=Usf1 PE=2 SV=1	USF1_MOUSE (+2)	10.349	8.9802	12.532	0	0	0	0	0	0	0	0	0
Pre-mRNA 3'-end-processing factor FIP1 OS=Mus musculus GN=Fip1l1 PE=1 SV=1	FIP1_MOUSE	2.0698	2.2451	2.3497	1.5274	4.8903	0.96709	4.0807	3.3168	2.4014	0.79269	3.0295	0.90999
MKIAA1803 protein (Fragment) OS=Mus musculus GN=Zfp462 PE=2 SV=1	Q69ZA0_MOUSE	4.8295	3.7418	0	9.1641	0	6.7696	3.4006	4.1459	0	26.951	34.839	32.76
High mobility group protein HMG-I/HMG-Y OS=Mus musculus GN=Hmga1 PE=1 SV=4	HMGA1_MOUSE (+2)	2.7597	1.4967	1.5665	3.0547	1.6301	4.8354	2.7205	4.1459	4.0024	2.3781	2.2721	2.73
Heat shock protein HSP 90-beta OS=Mus musculus GN=Hsp90ab1 PE=1 SV=3	HS90B_MOUSE (+1)	4.8295	4.4901	7.0491	0	1.6301	1.9342	3.4006	4.1459	3.2019	2.3781	1.5147	0.90999
Krueppel-like factor 5 OS=Mus musculus GN=Klf5 PE=2 SV=2	KLF5_MOUSE	3.4497	4.4901	3.9162	2.291	1.6301	1.9342	2.0403	0	4.0024	0.79269	3.0295	2.73
Testis-expressed sequence 10 protein OS=Mus musculus GN=Tex10 PE=1 SV=1	TEX10_MOUSE	3.4497	2.9934	2.3497	2.291	3.2602	1.9342	2.7205	3.3168	4.8029	2.3781	3.7869	0.90999
60S ribosomal protein L24 OS=Mus musculus GN=Rpl24 PE=2 SV=2	RL24_MOUSE (+3)	2.7597	2.9934	4.6994	3.0547	1.6301	1.9342	3.4006	2.4876	7.2043	1.5854	1.5147	0.90999
40S ribosomal protein S20 OS=Mus musculus GN=Rps20 PE=1 SV=1	RS20_MOUSE (+1)	3.4497	2.2451	3.1329	2.291	2.4451	4.8354	2.7205	2.4876	4.0024	3.9634	2.2721	3.64
ATP-dependent RNA helicase DDX18 OS=Mus musculus GN=Ddx18 PE=2 SV=1	DDX18_MOUSE (+1)	1.3799	5.2385	7.8324	1.5274	2.4451	0	2.7205	4.1459	9.6058	0.79269	2.2721	0
Small nuclear ribonucleoprotein Sm D3 OS=Mus musculus GN=Snrpd3 PE=1 SV=1	SMD3_MOUSE (+1)	2.0698	0.74835	1.5665	2.291	0.81504	2.9013	2.0403	0.82919	3.2019	2.3781	2.2721	1.82
Histone-binding protein RBBP7 OS=Mus musculus GN=Rbbp7 PE=1 SV=1	RBBP7_MOUSE (+1)	6.2094	5.2385	0	11.455	10.596	10.638	0	0	0	12.683	11.361	14.56
Sphingomyelin phosphodiesterase 4 OS=Mus musculus GN=Smpd4 PE=2 SV=2	NSMA3_MOUSE (+1)	4.8295	2.9934	4.6994	3.8184	1.6301	1.9342	2.0403	2.4876	3.2019	2.3781	2.2721	1.82
Ribosomal biogenesis protein LAS1L OS=Mus musculus GN=Las1l PE=1 SV=1	LAS1L_MOUSE	1.3799	2.2451	0.78324	1.5274	2.4451	0	1.3602	3.3168	1.601	0.79269	0.75737	0.90999
Ataxin-2-like protein OS=Mus musculus GN=Atxn2l PE=1 SV=1	ATX2L_MOUSE	2.7597	2.9934	3.1329	2.291	3.2602	3.8683	4.7608	2.4876	4.0024	1.5854	2.2721	2.73
Cellular nucleic acid-binding protein OS=Mus musculus GN=Cnbp PE=2 SV=2	CNBP_MOUSE (+4)	0	0	0	0	0	0	2.7205	0	3.2019	0	0	0
Cyclic AMP-dependent transcription factor ATF-2 OS=Mus musculus GN=Atf2 PE=1 SV=2	ATF2_MOUSE (+3)	0.68994	0	0	0	0	0	0	0	0	0	0.75737	0.90999
40S ribosomal protein S29 OS=Mus musculus GN=Rps29 PE=2 SV=2	RS29_MOUSE (+1)	0.68994	0.74835	1.5665	1.5274	0.81504	3.8683	2.0403	1.6584	2.4014	0.79269	1.5147	2.73
Splicing factor, arginine/serine-rich 6 OS=Mus musculus GN=Srsf6 PE=2 SV=1	Q3TWW8_MOUSE (+3)	0	0.74835	0	0.76368	0	1.9342	0.68011	0	0.80048	0.79269	0.75737	0.90999
Lysine-specific histone demethylase 1A OS=Mus musculus GN=Kdm1a PE=1 SV=2	KDM1A_MOUSE (+1)	4.1396	2.2451	3.1329	3.8184	2.4451	0.96709	0.68011	0.82919	0	3.9634	5.3016	4.55
Zinc finger protein 710 OS=Mus musculus GN=Znf710 PE=2 SV=1	ZN710_MOUSE	0	0	0	3.8184	8.1504	3.8683	0	0	0	4.7561	8.3311	4.55
Polycomb group RING finger protein 6 OS=Mus musculus GN=Pcgf6 PE=1 SV=1	PCGF6_MOUSE	0	0	0	0	0	0	0	0	0	5.5488	8.3311	4.55
Small nuclear ribonucleoprotein Sm D1 OS=Mus musculus GN=Snrpd1 PE=2 SV=1	SMD1_MOUSE	2.0698	1.4967	1.5665	3.0547	2.4451	1.9342	3.4006	2.4876	4.0024	2.3781	2.2721	1.82
Uncharacterized protein (Fragment) OS=Mus musculus GN=Zbtb40 PE=4 SV=1	F7BLR0_MOUSE (+2)	1.3799	1.4967	0	3.8184	3.2602	1.9342	0	0.82919	0	4.7561	5.3016	5.46
Nuclear fragile X mental retardation-interacting protein 2 OS=Mus musculus GN=Nufip2 PE=1 SV=1	NUFP2_MOUSE	2.7597	3.7418	3.9162	2.291	1.6301	1.9342	5.4409	3.3168	3.2019	2.3781	1.5147	1.82
Origin recognition complex subunit 5 OS=Mus musculus GN=Orc5 PE=2 SV=1	ORC5_MOUSE	4.1396	1.4967	3.1329	3.8184	0.81504	1.9342	3.4006	2.4876	4.0024	3.1708	2.2721	3.64
Fragile X mental retardation protein 1 homolog OS=Mus musculus GN=Fmr1 PE=1 SV=1	FMR1_MOUSE (+5)	5.5195	5.9868	4.6994	3.0547	3.2602	3.8683	6.121	6.6335	4.8029	3.1708	3.7869	3.64
tRNA-splicing ligase RtcB homolog OS=Mus musculus GN=D10Wsu52e PE=2 SV=1	RTCB_MOUSE (+1)	4.1396	3.7418	2.3497	2.291	1.6301	2.9013	4.0807	1.6584	5.6034	1.5854	0.75737	1.82
Polycomb protein EED OS=Mus musculus GN=Eed PE=1 SV=1	EED_MOUSE (+1)	2.0698	1.4967	0.78324	3.0547	1.6301	0.96709	1.3602	1.6584	1.601	0.79269	0.75737	0.90999
Tubulin beta-2C chain OS=Mus musculus GN=Tubb2c PE=1 SV=1	TBB2C_MOUSE	22.078	19.457	21.931	17.565	15.486	16.44	15.643	19.071	19.212	18.232	15.147	15.47
Splicing factor 3B subunit 4 OS=Mus musculus GN=Sf3b4 PE=2 SV=1	SF3B4_MOUSE	2.7597	1.4967	3.1329	2.291	2.4451	3.8683	2.0403	0.82919	4.8029	3.9634	3.0295	0.90999
Unconventional myosin-Va OS=Mus musculus GN=Myo5a PE=1 SV=2	MYO5A_MOUSE (+4)	7.5893	5.9868	4.6994	0.76368	0.81504	0	3.4006	4.9751	3.2019	2.3781	1.5147	0
Gem-associated protein 5 OS=Mus musculus GN=Gemin5 PE=1 SV=2	GEMI5_MOUSE (+4)	2.0698	2.9934	3.1329	2.291	2.4451	1.9342	2.0403	2.4876	2.4014	1.5854	1.5147	1.82
Proline-, glutamic acid- and leucine-rich protein 1 OS=Mus musculus GN=Pelp1 PE=1 SV=2	PELP1_MOUSE	2.0698	2.2451	3.1329	3.0547	0.81504	0.96709	3.4006	3.3168	4.0024	1.5854	2.2721	0.90999
AT-rich interactive domain-containing protein 5B OS=Mus musculus GN=Arid5b PE=1 SV=3	ARI5B_MOUSE	1.3799	0.74835	0	3.0547	3.2602	0	0.68011	0	0	0.79269	3.7869	0.90999
MCG120646 OS=Mus musculus GN=Rpl21 PE=2 SV=1	Q9CQM8_MOUSE	2.0698	4.4901	5.4827	1.5274	0	2.9013	4.0807	1.6584	6.4039	1.5854	0.75737	0
Uncharacterized protein OS=Mus musculus GN=Wdr36 PE=2 SV=1	Q3TA68_MOUSE (+1)	3.4497	5.9868	2.3497	4.5821	0	0	4.7608	6.6335	2.4014	0.79269	0	0.90999
Uncharacterized protein C17orf85 homolog OS=Mus musculus PE=1 SV=1	CQ085_MOUSE (+1)	1.3799	2.2451	0.78324	3.0547	2.4451	2.9013	3.4006	2.4876	3.2019	2.3781	1.5147	2.73
Eukaryotic initiation factor 4A-III OS=Mus musculus GN=Eif4a3 PE=2 SV=3	IF4A3_MOUSE	1.3799	2.2451	0.78324	1.5274	3.2602	0	2.7205	3.3168	4.0024	0.79269	1.5147	0
Transducin beta-like protein 3 OS=Mus musculus GN=Tbl3 PE=2 SV=1	TBL3_MOUSE	3.4497	4.4901	3.1329	3.0547	1.6301	0	3.4006	5.8043	1.601	2.3781	0.75737	0.90999
Serine/threonine-protein phosphatase PP1-beta catalytic subunit OS=Mus musculus GN=Ppp1cb PE=1 SV=3	PP1B_MOUSE	13.799	14.967	14.881	6.1094	6.5203	6.7696	12.922	9.1211	12.808	9.5123	7.5737	10.01
Alkaline phosphatase, tissue-nonspecific isozyme OS=Mus musculus GN=Alpl PE=1 SV=2	PPBT_MOUSE (+4)	4.8295	4.4901	5.4827	0.76368	1.6301	1.9342	2.7205	3.3168	4.0024	2.3781	0.75737	0.90999
WD repeat-containing protein 3 OS=Mus musculus GN=Wdr3 PE=2 SV=1	WDR3_MOUSE	4.8295	5.2385	2.3497	2.291	0.81504	0.96709	4.0807	5.8043	1.601	2.3781	0.75737	0.90999
60S ribosomal protein L26 OS=Mus musculus GN=Rpl26 PE=2 SV=1	RL26_MOUSE (+1)	2.0698	3.7418	3.1329	1.5274	1.6301	0.96709	4.7608	4.1459	7.2043	0	0.75737	0.90999
Menin OS=Mus musculus GN=Men1 PE=1 SV=2	MEN1_MOUSE	0	0.74835	0	0	0	0	0	0	0	0	0	0
N-myc proto-oncogene protein OS=Mus musculus GN=Mycn PE=2 SV=2	MYCN_MOUSE (+2)	2.7597	0	1.5665	0.76368	0	0.96709	0.68011	0.82919	0.80048	0.79269	0	0.90999
Poly(rC)-binding protein 2 OS=Mus musculus GN=Pcbp2 PE=1 SV=1	PCBP2_MOUSE (+2)	4.1396	2.9934	5.4827	4.5821	4.8903	5.8025	4.0807	3.3168	4.0024	5.5488	4.5442	4.55
Serine/arginine-rich splicing factor 7 OS=Mus musculus GN=Srsf7 PE=1 SV=1	SRSF7_MOUSE (+2)	2.0698	1.4967	3.1329	3.0547	2.4451	2.9013	2.0403	0	2.4014	1.5854	1.5147	2.73
RNP particle component (Fragment) OS=Mus musculus PE=4 SV=1	O08905_MOUSE (+6)	8.9692	7.4835	10.965	5.3457	0	6.7696	10.202	8.2919	9.6058	7.1342	0	7.2799
Deoxynucleotidyltransferase terminal-interacting protein 2 OS=Mus musculus GN=Dnttip2 PE=1 SV=1	TDIF2_MOUSE	0.68994	2.2451	1.5665	1.5274	0.81504	0.96709	1.3602	1.6584	0.80048	1.5854	1.5147	0.90999
60S ribosomal protein L22-like 1 OS=Mus musculus GN=Rpl22l1 PE=1 SV=1	RL22L_MOUSE (+1)	1.3799	0	3.9162	0.76368	0	3.8683	2.7205	1.6584	3.2019	1.5854	0	1.82
Nuclease-sensitive element-binding protein 1 OS=Mus musculus GN=Ybx1 PE=1 SV=3	YBOX1_MOUSE (+4)	1.3799	2.2451	3.1329	3.0547	1.6301	1.9342	4.0807	1.6584	4.8029	0.79269	0.75737	0.90999
WD40 repeat-containing protein SMU1 OS=Mus musculus GN=Smu1 PE=2 SV=2	SMU1_MOUSE (+1)	2.0698	2.9934	2.3497	3.0547	4.0752	0.96709	3.4006	0.82919	5.6034	1.5854	3.0295	0
Lamin-B2 OS=Mus musculus GN=Lmnb2 PE=1 SV=2	LMNB2_MOUSE	8.2792	11.974	10.182	4.5821	0	0	8.1614	9.1211	0	7.9269	0	6.37
Lethal(3)malignant brain tumor-like protein 2 OS=Mus musculus GN=L3mbtl2 PE=1 SV=2	LMBL2_MOUSE (+1)	0.68994	2.2451	0	1.5274	0	0	0.68011	0.82919	0	7.1342	9.8459	7.2799
Fatty acyl-CoA reductase 1 OS=Mus musculus GN=Far1 PE=1 SV=1	FACR1_MOUSE	2.0698	2.2451	1.5665	3.0547	2.4451	0	2.7205	1.6584	1.601	1.5854	1.5147	0.90999
Desmoglein-1-alpha OS=Mus musculus GN=Dsg1a PE=2 SV=2	DSG1A_MOUSE (+2)	2.7597	0	0	0	0.81504	0	1.3602	2.4876	0	1.5854	0.75737	1.82
Small nuclear ribonucleoprotein-associated protein B OS=Mus musculus GN=Snrpb PE=1 SV=1	RSMB_MOUSE (+3)	1.3799	0.74835	1.5665	1.5274	0.81504	1.9342	1.3602	0.82919	1.601	1.5854	1.5147	1.82
40S ribosomal protein S9 OS=Mus musculus GN=Rps9 PE=2 SV=3	RS9_MOUSE	4.1396	0	2.3497	0.76368	0.81504	2.9013	0.68011	1.6584	2.4014	0	0	0.90999
Uncharacterized protein OS=Mus musculus GN=Ythdf2 PE=4 SV=1	E9Q2W5_MOUSE (+4)	3.4497	1.4967	3.1329	2.291	1.6301	2.9013	3.4006	2.4876	3.2019	3.1708	1.5147	1.82
M-phase phosphoprotein 8 OS=Mus musculus GN=Mphosph8 PE=2 SV=1	A6H600_MOUSE (+2)	0	0.74835	0	0.76368	1.6301	0	1.3602	0.82919	0	0.79269	0	0
DNA repair protein complementing XP-C cells homolog OS=Mus musculus GN=Xpc PE=1 SV=2	XPC_MOUSE (+1)	0	0	0	0.76368	1.6301	0	0	0.82919	0	0.79269	0.75737	0
U4/U6 small nuclear ribonucleoprotein Prp4 OS=Mus musculus GN=Prpf4 PE=2 SV=1	PRP4_MOUSE (+2)	0	0	0	1.5274	1.6301	0	0	1.6584	2.4014	0	0.75737	0
Putative uncharacterized protein (Fragment) OS=Mus musculus GN=Trip12 PE=2 SV=1	Q3TY88_MOUSE	3.4497	3.7418	3.1329	3.0547	6.5203	0	4.7608	4.9751	5.6034	1.5854	3.7869	0
DNA topoisomerase I, mitochondrial OS=Mus musculus GN=Top1mt PE=2 SV=1	TOP1M_MOUSE (+1)	3.4497	0	0	0	0	0	0	0	0	0	5.3016	0
Golgi-associated plant pathogenesis-related protein 1 OS=Mus musculus GN=Glipr2 PE=2 SV=3	GAPR1_MOUSE (+1)	2.7597	0.74835	4.6994	0.76368	0	0.96709	2.7205	0.82919	2.4014	2.3781	0	1.82
Splicing factor 3A subunit 1 OS=Mus musculus GN=Sf3a1 PE=1 SV=1	SF3A1_MOUSE	0.68994	2.2451	0	2.291	5.7053	0	1.3602	1.6584	1.601	0	2.2721	0
Cold-inducible RNA-binding protein OS=Mus musculus GN=Cirbp PE=1 SV=1	CIRBP_MOUSE	0	0	0	0.76368	0	0	0.68011	0	1.601	0	0	0.90999
Nuclear pore glycoprotein p62 OS=Mus musculus GN=Nup62 PE=1 SV=2	NUP62_MOUSE (+4)	2.0698	2.9934	3.9162	0.76368	0	3.8683	2.7205	2.4876	4.0024	1.5854	1.5147	3.64
Catenin alpha-1 OS=Mus musculus GN=Ctnna1 PE=1 SV=1	CTNA1_MOUSE (+2)	4.8295	5.9868	3.9162	0	0	0.96709	2.0403	1.6584	4.8029	2.3781	0.75737	0.90999
Transcription factor EB OS=Mus musculus GN=Tfeb PE=1 SV=2	TFEB_MOUSE (+2)	0	2.2451	4.6994	0.76368	0	0.96709	0	0	0	1.5854	1.5147	4.55
Forkhead box protein K1 OS=Mus musculus GN=Foxk1 PE=1 SV=2	FOXK1_MOUSE	0	0	0	0	0.81504	0	0	0	0	9.5123	11.361	12.74
DNA ligase OS=Mus musculus GN=Lig3 PE=2 SV=1	Q80ZH7_MOUSE	57.955	63.61	50.127	80.186	85.579	77.367	60.53	77.944	53.632	74.513	72.708	70.07
High mobility group protein B2 OS=Mus musculus GN=Hmgb2 PE=1 SV=3	HMGB2_MOUSE (+3)	0	0	0	0.76368	0	0	0	0	1.601	0	0	0.90999
60S ribosomal protein L31 OS=Mus musculus GN=Rpl31 PE=2 SV=1	RL31_MOUSE (+2)	1.3799	2.2451	3.9162	1.5274	2.4451	2.9013	4.7608	1.6584	5.6034	0.79269	1.5147	0
Annexin A2 OS=Mus musculus GN=Anxa2 PE=1 SV=2	ANXA2_MOUSE (+3)	2.0698	0	0	0	2.4451	0	0	2.4876	0	2.3781	0.75737	0
Uncharacterized protein OS=Mus musculus GN=Nop2 PE=4 SV=1	E9QN31_MOUSE	1.3799	5.9868	2.3497	0.76368	1.6301	0	4.0807	4.9751	4.0024	0	3.0295	0
Coiled-coil-helix-coiled-coil-helix domain-containing protein 3, mitochondrial OS=Mus musculus GN=Chchd3 PE=1 SV=1	CHCH3_MOUSE (+3)	3.4497	0.74835	2.3497	2.291	0.81504	0.96709	2.0403	0.82919	1.601	1.5854	0	1.82
Periodic tryptophan protein 1 homolog OS=Mus musculus GN=Pwp1 PE=1 SV=1	PWP1_MOUSE	0.68994	1.4967	1.5665	1.5274	1.6301	0.96709	1.3602	0.82919	1.601	0	0.75737	0
Zinc finger protein 512 OS=Mus musculus GN=Znf512 PE=2 SV=2	ZN512_MOUSE	0.68994	2.2451	1.5665	0.76368	2.4451	0.96709	1.3602	2.4876	1.601	0	2.2721	0
SNW domain-containing protein 1 OS=Mus musculus GN=Snw1 PE=1 SV=3	SNW1_MOUSE	1.3799	1.4967	3.9162	3.0547	2.4451	1.9342	2.0403	1.6584	2.4014	3.9634	1.5147	0.90999
Transcriptional repressor protein YY1 OS=Mus musculus GN=Yy1 PE=1 SV=1	TYY1_MOUSE (+1)	4.1396	4.4901	6.2659	2.291	3.2602	1.9342	0.68011	0.82919	1.601	0.79269	0.75737	0.90999
Protein Jumonji OS=Mus musculus GN=Jarid2 PE=1 SV=1	JARD2_MOUSE	1.3799	2.9934	0.78324	3.8184	4.0752	0.96709	3.4006	5.8043	3.2019	0	2.2721	0.90999
Zinc finger and SCAN domain containing protein 4F OS=Mus musculus GN=Zscan4f PE=2 SV=2	ZSC4F_MOUSE	8.2792	4.4901	5.4827	0.76368	0.81504	0.96709	0	0.82919	0	0.79269	0.75737	0.90999
U4/U6 small nuclear ribonucleoprotein Prp3 OS=Mus musculus GN=Prpf3 PE=1 SV=1	PRPF3_MOUSE	0.68994	0.74835	0	0.76368	1.6301	0	0.68011	0.82919	0.80048	0.79269	0.75737	0
Heterogeneous nuclear ribonucleoprotein K OS=Mus musculus GN=Hnrnpk PE=1 SV=1	HNRPK_MOUSE (+9)	0	1.4967	1.5665	1.5274	0.81504	0	1.3602	1.6584	0	1.5854	0.75737	1.82
60S ribosomal protein L18 OS=Mus musculus GN=Rpl18 PE=2 SV=3	RL18_MOUSE (+2)	2.7597	1.4967	2.3497	1.5274	2.4451	4.8354	2.7205	2.4876	1.601	2.3781	0.75737	0.90999
Cyclic AMP-responsive element-binding protein 1 OS=Mus musculus GN=Creb1 PE=1 SV=1	CREB1_MOUSE (+4)	2.7597	2.9934	3.1329	0	0	2.9013	0	0	0	4.7561	3.7869	4.55
Nucleoporin Nup37 OS=Mus musculus GN=Nup37 PE=2 SV=2	NUP37_MOUSE	4.8295	2.2451	3.1329	0.76368	0.81504	1.9342	2.7205	2.4876	3.2019	1.5854	2.2721	1.82
Chromobox homolog 3 (Drosophila HP1 gamma) OS=Mus musculus GN=Cbx3 PE=2 SV=1	Q32P00_MOUSE (+1)	0	0	0	0	0	0	0	0	0.80048	2.3781	3.0295	2.73
UPF0428 protein CXorf56 homolog OS=Mus musculus PE=2 SV=1	CX056_MOUSE (+1)	0	0	0	0	0	0	0	0	0	0	0	0
Putative uncharacterized protein (Fragment) OS=Mus musculus GN=Heatr1 PE=2 SV=1	Q3V1X6_MOUSE	4.1396	2.9934	2.3497	3.0547	0.81504	0.96709	3.4006	5.8043	1.601	0	0	0
Nup98 protein OS=Mus musculus GN=Nup98 PE=2 SV=1	B2RQL0_MOUSE (+1)	6.2094	8.2319	11.749	5.3457	4.8903	7.7367	8.1614	9.1211	7.2043	5.5488	0	7.2799
Nuclear pore complex protein Nup88 OS=Mus musculus GN=Nup88 PE=2 SV=1	NUP88_MOUSE (+5)	2.7597	2.2451	2.3497	1.5274	0.81504	0.96709	2.0403	4.1459	2.4014	3.1708	0	3.64
DNA polymerase subunit gamma-2, mitochondrial OS=Mus musculus GN=Polg2 PE=1 SV=2	DPOG2_MOUSE (+2)	0	0	0	4.5821	4.0752	1.9342	2.0403	0.82919	2.4014	4.7561	4.5442	3.64
U2 small nuclear ribonucleoprotein B'' OS=Mus musculus GN=Snrpb2 PE=2 SV=1	RU2B_MOUSE (+1)	1.3799	0	1.5665	3.0547	0	0.96709	2.0403	0	1.601	1.5854	0.75737	0.90999
Filamin-A OS=Mus musculus GN=Flna PE=1 SV=5	FLNA_MOUSE (+3)	4.1396	5.2385	2.3497	0.76368	0.81504	0	2.7205	0.82919	0.80048	1.5854	0.75737	1.82
Uncharacterized protein OS=Mus musculus GN=C130039O16Rik PE=4 SV=1	E9Q2I4_MOUSE	8.9692	11.974	3.9162	0	0	0	0	0	0	0	0.75737	0
40S ribosomal protein S27 OS=Mus musculus GN=Rps27 PE=1 SV=3	RS27_MOUSE	2.0698	0.74835	2.3497	1.5274	1.6301	1.9342	2.0403	1.6584	2.4014	0.79269	0.75737	1.82
UV excision repair protein RAD23 homolog B OS=Mus musculus GN=Rad23b PE=1 SV=2	RD23B_MOUSE (+3)	0.68994	0	0	1.5274	0.81504	0	0.68011	0.82919	0	0.79269	0.75737	0
Serine/arginine-rich splicing factor 5 OS=Mus musculus GN=Srsf5 PE=1 SV=2	SRSF5_MOUSE (+3)	0	0	0	2.291	0	1.9342	0.68011	0.82919	3.2019	1.5854	1.5147	0
CWF19-like protein 2 OS=Mus musculus GN=Cwf19l2 PE=2 SV=1	C19L2_MOUSE	0	0	0	0.76368	1.6301	0	0.68011	0	0.80048	0	0	0
Putative uncharacterized protein (Fragment) OS=Mus musculus GN=Top2a PE=2 SV=1	Q8CCE5_MOUSE	50.365	53.133	50.127	64.149	71.724	73.499	58.49	69.652	62.438	77.683	91.642	80.079
SWI/SNF-related matrix-associated actin-dependent regulator of chromatin subfamily A containing DEAD/H box 1 OS=Mus musculus GN=Smarcad1 PE=1 SV=2	SMRCD_MOUSE	1.3799	2.2451	1.5665	3.8184	3.2602	0	1.3602	2.4876	2.4014	1.5854	4.5442	1.82
Serrate RNA effector molecule homolog OS=Mus musculus GN=Srrt PE=1 SV=1	SRRT_MOUSE	1.3799	3.7418	2.3497	2.291	3.2602	0.96709	2.0403	3.3168	0.80048	0.79269	3.0295	0.90999
DNA-directed RNA polymerase I subunit RPA1 OS=Mus musculus GN=Polr1a PE=1 SV=2	RPA1_MOUSE	2.7597	4.4901	0.78324	2.291	4.0752	0.96709	1.3602	4.1459	0.80048	0.79269	1.5147	1.82
39S ribosomal protein L4, mitochondrial OS=Mus musculus GN=Mrpl4 PE=2 SV=1	RM04_MOUSE	0	0	0	0.76368	0	0	0	0	0	0	0	0
Actin, alpha cardiac muscle 1 OS=Mus musculus GN=Actc1 PE=1 SV=1	ACTC_MOUSE (+2)	38.636	35.921	32.896	0	0	31.914	35.366	0	29.618	30.122	0	31.85
Drebrin OS=Mus musculus GN=Dbn1 PE=1 SV=4	DREB_MOUSE (+1)	4.8295	3.7418	7.0491	0	0	0	0.68011	2.4876	0.80048	0.79269	0	1.82
Zinc finger protein 24 OS=Mus musculus GN=Znf24 PE=1 SV=1	ZNF24_MOUSE	0	0	0	0	0	0	0	0	0	10.305	8.3311	10.01
Dolichyl-diphosphooligosaccharide--protein glycosyltransferase subunit 2 OS=Mus musculus GN=Rpn2 PE=2 SV=1	RPN2_MOUSE (+3)	1.3799	0.74835	1.5665	3.0547	2.4451	1.9342	1.3602	1.6584	2.4014	0	0.75737	0
DnaJ homolog subfamily B member 6 OS=Mus musculus GN=Dnajb6 PE=1 SV=4	DNJB6_MOUSE	2.0698	1.4967	1.5665	3.0547	0.81504	2.9013	2.0403	1.6584	3.2019	3.1708	2.2721	0
Cleavage and polyadenylation specificity factor subunit 2 OS=Mus musculus GN=Cpsf2 PE=1 SV=1	CPSF2_MOUSE	2.0698	1.4967	0.78324	2.291	3.2602	0	2.7205	2.4876	0.80048	2.3781	2.2721	0
40S ribosomal protein S25 OS=Mus musculus GN=Rps25 PE=2 SV=1	RS25_MOUSE (+1)	2.0698	2.2451	3.9162	1.5274	0.81504	0.96709	2.0403	2.4876	4.0024	0.79269	1.5147	2.73
Nucleoporin NDC1 OS=Mus musculus GN=Tmem48 PE=2 SV=1	NDC1_MOUSE (+1)	4.1396	2.9934	3.1329	1.5274	0.81504	0	2.7205	2.4876	2.4014	0	0.75737	1.82
Transcription factor Sp3 OS=Mus musculus GN=Sp3 PE=1 SV=2	SP3_MOUSE (+3)	2.7597	2.9934	2.3497	0.76368	0	0	0	0	0	0.79269	0	0
Max-binding protein MNT OS=Mus musculus GN=Mnt PE=2 SV=2	MNT_MOUSE	2.0698	1.4967	0	0	0	0	0	0	0	0	0.75737	0
Putative uncharacterized protein OS=Mus musculus GN=Fn1 PE=2 SV=1	Q3UGY5_MOUSE (+2)	0	0	0	0.76368	0.81504	0	0	0	0	9.5123	10.603	5.46
Serine/arginine-rich splicing factor 10 OS=Mus musculus GN=Srsf10 PE=1 SV=2	SRS10_MOUSE (+5)	1.3799	0.74835	1.5665	1.5274	0.81504	0.96709	0.68011	0.82919	3.2019	1.5854	0.75737	1.82
NTF2-related export protein 1 OS=Mus musculus GN=Nxt1 PE=1 SV=2	NXT1_MOUSE (+1)	0.68994	0.74835	0.78324	0.76368	0.81504	0.96709	0.68011	0.82919	0.80048	0.79269	0.75737	0.90999
Calcium homeostasis endoplasmic reticulum protein OS=Mus musculus GN=Cherp PE=1 SV=1	CHERP_MOUSE	1.3799	1.4967	0	1.5274	1.6301	0.96709	1.3602	1.6584	0.80048	2.3781	1.5147	0.90999
Acyl-CoA dehydrogenase family member 9, mitochondrial OS=Mus musculus GN=Acad9 PE=2 SV=2	ACAD9_MOUSE	3.4497	1.4967	0	2.291	1.6301	0	2.7205	0.82919	2.4014	0.79269	0.75737	0
Uncharacterized protein OS=Mus musculus GN=Trrap PE=4 SV=1	E9PWT1_MOUSE (+3)	3.4497	2.2451	2.3497	1.5274	0.81504	0	0.68011	0.82919	1.601	0.79269	1.5147	0.90999
Nucleolar protein 8 OS=Mus musculus GN=Nol8 PE=1 SV=2	NOL8_MOUSE (+1)	1.3799	2.9934	0	1.5274	4.0752	1.9342	2.0403	4.1459	0.80048	0.79269	1.5147	0
Nucleoporin NUP53 OS=Mus musculus GN=Nup35 PE=1 SV=2	NUP53_MOUSE	1.3799	0.74835	5.4827	0	0	2.9013	2.7205	0	4.0024	1.5854	0	2.73
Myosin light polypeptide 6 OS=Mus musculus GN=Myl6 PE=1 SV=3	MYL6_MOUSE (+1)	2.7597	0	6.2659	0	0	2.9013	2.0403	0	3.2019	2.3781	0	1.82
Uncharacterized protein OS=Mus musculus GN=Myo1e PE=4 SV=1	E9Q634_MOUSE (+1)	4.1396	4.4901	4.6994	0	0	0	4.7608	4.1459	3.2019	0	0	0
Uncharacterized protein OS=Mus musculus GN=Zbtb2 PE=2 SV=1	Q3V3W4_MOUSE	8.2792	9.7286	6.2659	0	0	0	0	0	0	0	0	0
Eukaryotic translation initiation factor 2 subunit 1 OS=Mus musculus GN=Eif2s1 PE=1 SV=3	IF2A_MOUSE	0.68994	0.74835	0.78324	2.291	0.81504	0.96709	0	1.6584	1.601	2.3781	0	0.90999
Nuclear speckle splicing regulatory protein 1 OS=Mus musculus GN=Nsrp1 PE=1 SV=1	NSRP1_MOUSE	2.0698	0.74835	0.78324	6.1094	2.4451	0	2.0403	0	3.2019	3.9634	1.5147	0
Sal-like protein 2 OS=Mus musculus GN=Sall2 PE=2 SV=2	SALL2_MOUSE (+4)	0	0	0	3.0547	4.8903	3.8683	0	0	0	8.7196	8.3311	4.55
Small nuclear ribonucleoprotein E OS=Mus musculus GN=Snrpe PE=2 SV=1	RUXE_MOUSE	0.68994	0.74835	1.5665	1.5274	0.81504	1.9342	1.3602	0.82919	1.601	0.79269	0	1.82
MCG140784 OS=Mus musculus GN=Try10 PE=2 SV=1	Q792Z1_MOUSE (+1)	1.3799	0	0	1.5274	0.81504	0	0.68011	0.82919	0	1.5854	0	0.90999
Guanine nucleotide-binding protein-like 3 OS=Mus musculus GN=Gnl3 PE=1 SV=2	GNL3_MOUSE (+1)	1.3799	1.4967	1.5665	1.5274	1.6301	2.9013	2.0403	1.6584	2.4014	2.3781	1.5147	0.90999
Protein PRRC2A OS=Mus musculus GN=Prrc2a PE=1 SV=1	PRC2A_MOUSE (+1)	0.68994	0.74835	0.78324	0.76368	2.4451	0	1.3602	1.6584	2.4014	0.79269	0.75737	0.90999
Eukaryotic translation initiation factor 2 subunit 2 OS=Mus musculus GN=Eif2s2 PE=1 SV=1	IF2B_MOUSE (+1)	0	0.74835	0	1.5274	0.81504	0.96709	2.0403	0.82919	0.80048	1.5854	0	0.90999
UPF0439 protein C9orf30 homolog OS=Mus musculus PE=2 SV=1	CI030_MOUSE	0	0	0	0.76368	0.81504	0	0	0	0	0.79269	0.75737	0
RNA-binding protein EWS OS=Mus musculus GN=Ewsr1 PE=1 SV=2	EWS_MOUSE (+4)	2.0698	1.4967	1.5665	2.291	0	0	2.0403	3.3168	4.0024	1.5854	0.75737	0.90999
F-actin-capping protein subunit alpha-2 OS=Mus musculus GN=Capza2 PE=1 SV=3	CAZA2_MOUSE (+2)	4.1396	1.4967	5.4827	0	0	1.9342	2.0403	0.82919	2.4014	1.5854	0	0.90999
Periodic tryptophan protein 2 homolog OS=Mus musculus GN=Pwp2 PE=1 SV=1	PWP2_MOUSE (+3)	2.0698	2.9934	1.5665	2.291	0.81504	0	2.7205	2.4876	1.601	0.79269	0	0
Zinc finger protein ZIC 3 OS=Mus musculus GN=Zic3 PE=1 SV=2	ZIC3_MOUSE	6.8994	5.2385	3.1329	0	0	0.96709	0	0.82919	0	0.79269	0	0
Cingulin OS=Mus musculus GN=Cgn PE=1 SV=1	CING_MOUSE	6.8994	3.7418	3.1329	0	0	0	2.0403	2.4876	0.80048	0	0	0
THAP domain-containing protein 1 OS=Mus musculus GN=Thap1 PE=2 SV=1	THAP1_MOUSE	0.68994	0.74835	0	0	0.81504	0	0.68011	0	0	0.79269	1.5147	0
Protein FAM32A OS=Mus musculus GN=Fam32a PE=2 SV=1	FA32A_MOUSE	0.68994	0	0	0.76368	0	0.96709	0	0	0	0	0	0
DnaJ homolog subfamily A member 1 OS=Mus musculus GN=Dnaja1 PE=1 SV=1	DNJA1_MOUSE (+2)	3.4497	2.2451	3.1329	1.5274	0.81504	0	2.0403	1.6584	1.601	0.79269	0.75737	1.82
40S ribosomal protein S26 OS=Mus musculus GN=Rps26 PE=2 SV=3	RS26_MOUSE (+1)	1.3799	2.2451	1.5665	0.76368	1.6301	2.9013	2.7205	1.6584	4.0024	0	1.5147	0.90999
40S ribosomal protein S6 OS=Mus musculus GN=Rps6 PE=1 SV=1	RS6_MOUSE (+2)	2.7597	2.2451	2.3497	2.291	1.6301	1.9342	2.0403	0.82919	1.601	0.79269	0	0.90999
Myelin expression factor 2 OS=Mus musculus GN=Myef2 PE=1 SV=1	MYEF2_MOUSE (+2)	2.7597	0.74835	1.5665	2.291	0.81504	0	3.4006	0.82919	3.2019	1.5854	0	2.73
Alpha-actinin-4 OS=Mus musculus GN=Actn4 PE=1 SV=1	ACTN4_MOUSE (+2)	7.5893	4.4901	5.4827	0	0	0	1.3602	1.6584	0	0.79269	1.5147	0
Cirhin OS=Mus musculus GN=Cirh1a PE=2 SV=3	CIR1A_MOUSE (+1)	2.0698	1.4967	2.3497	1.5274	0.81504	1.9342	1.3602	1.6584	2.4014	0	1.5147	1.82
Novel protein OS=Mus musculus GN=Zfp600 PE=4 SV=1	A2A7V0_MOUSE (+5)	0	0.74835	2.3497	1.5274	2.4451	1.9342	1.3602	0	2.4014	0.79269	0	0
WD repeat-containing protein 18 OS=Mus musculus GN=Wdr18 PE=1 SV=1	WDR18_MOUSE	2.0698	1.4967	0.78324	3.8184	0.81504	0.96709	1.3602	0	2.4014	0	0	0.90999
Nuclear pore complex protein Nup50 OS=Mus musculus GN=Nup50 PE=1 SV=3	NUP50_MOUSE	1.3799	2.9934	3.9162	0.76368	0	0.96709	2.0403	3.3168	1.601	2.3781	0	1.82
ATP synthase subunit gamma, mitochondrial OS=Mus musculus GN=Atp5c1 PE=1 SV=1	ATPG_MOUSE (+3)	0	0.74835	0	0	0.81504	0.96709	0	0	0.80048	0	0	0
Nucleoporin SEH1 OS=Mus musculus GN=Seh1l PE=2 SV=1	SEH1_MOUSE	3.4497	2.9934	3.1329	0.76368	0	1.9342	2.7205	0.82919	2.4014	0.79269	0	0.90999
Putative ATP-dependent RNA helicase DHX30 OS=Mus musculus GN=Dhx30 PE=2 SV=1	DHX30_MOUSE (+1)	1.3799	4.4901	0.78324	0.76368	0.81504	0	5.4409	2.4876	0	1.5854	1.5147	0
Protein Shroom2 OS=Mus musculus GN=Shroom2 PE=1 SV=1	SHRM2_MOUSE (+1)	3.4497	6.7352	3.9162	0	0.81504	0	1.3602	0.82919	0	0.79269	0	0
Putative uncharacterized protein OS=Mus musculus GN=Tcfap4 PE=2 SV=1	Q8BWA4_MOUSE (+1)	7.5893	4.4901	9.3988	0	0	0	0	0	0	0	0	0
39S ribosomal protein L38, mitochondrial OS=Mus musculus GN=Mrpl38 PE=2 SV=2	RM38_MOUSE	0.68994	0.74835	0	0.76368	0.81504	0.96709	0	0.82919	0	0.79269	0.75737	0.90999
60S acidic ribosomal protein P1 OS=Mus musculus GN=Rplp1 PE=1 SV=1	RLA1_MOUSE (+2)	1.3799	1.4967	1.5665	2.291	0.81504	2.9013	1.3602	0.82919	2.4014	1.5854	0.75737	2.73
Cell division cycle 5-like protein OS=Mus musculus GN=Cdc5l PE=1 SV=2	CDC5L_MOUSE (+1)	0.68994	1.4967	0.78324	2.291	2.4451	0.96709	2.7205	0.82919	3.2019	0.79269	0.75737	0
Protein PRRC2C OS=Mus musculus GN=Prrc2c PE=1 SV=3	PRC2C_MOUSE (+3)	0	0.74835	1.5665	0.76368	0.81504	0	2.0403	0	4.0024	0	0	0
Steroid hormone receptor ERR1 OS=Mus musculus GN=Esrra PE=1 SV=4	ERR1_MOUSE	1.3799	0	0	2.291	0	1.9342	0	0	0	0	0	0
Uncharacterized protein OS=Mus musculus GN=Samd1 PE=4 SV=1	D3YXK1_MOUSE	7.5893	3.7418	2.3497	0	0	0	0	0	0	0	0	0
Uncharacterized protein OS=Mus musculus GN=Foxk2 PE=4 SV=1	F8VPY3_MOUSE (+1)	0	0	0	0	0	0	0	0	0	10.305	10.603	8.1899
Zinc finger protein 161 OS=Mus musculus GN=Zfp161 PE=2 SV=1	ZF161_MOUSE (+1)	6.8994	6.7352	7.0491	0	0	0	0	0	0	0	0	0
G-protein coupled receptor 98 OS=Mus musculus GN=Gpr98 PE=2 SV=1	GPR98_MOUSE (+1)	0.68994	0.74835	0.78324	0.76368	0.81504	0.96709	0.68011	0.82919	0.80048	0.79269	0.75737	0.90999
Serine/threonine-protein phosphatase 1 regulatory subunit 10 OS=Mus musculus GN=Ppp1r10 PE=1 SV=1	PP1RA_MOUSE (+2)	2.0698	1.4967	1.5665	1.5274	1.6301	1.9342	2.0403	1.6584	0.80048	1.5854	1.5147	0.90999
Protein Red OS=Mus musculus GN=Ik PE=2 SV=2	RED_MOUSE (+1)	1.3799	1.4967	0	2.291	2.4451	0	1.3602	2.4876	0.80048	2.3781	2.2721	0
Nucleoporin Nup43 OS=Mus musculus GN=Nup43 PE=2 SV=2	NUP43_MOUSE (+2)	2.7597	2.2451	2.3497	0	0	1.9342	2.7205	2.4876	2.4014	0.79269	0	0.90999
Uncharacterized protein OS=Mus musculus GN=Scaf11 PE=4 SV=1	E9PZM7_MOUSE (+3)	0	0.74835	2.3497	0.76368	2.4451	0.96709	2.0403	0	4.0024	0.79269	3.0295	0.90999
PBK1 OS=Mus musculus domesticus GN=Rsl1d1 PE=2 SV=1	Q1PG84_MOUSE (+4)	1.3799	2.2451	2.3497	1.5274	0	0	4.0807	0.82919	4.8029	0	0	0
RNA-binding protein Raly OS=Mus musculus GN=Raly PE=1 SV=3	RALY_MOUSE (+2)	2.7597	1.4967	3.1329	3.0547	0	0	2.0403	0	3.2019	0	0	0
Lysine-specific demethylase 2B OS=Mus musculus GN=Kdm2b PE=1 SV=1	KDM2B_MOUSE (+2)	2.7597	0.74835	0.78324	0	0	0	0	0	0	0	0	0
Protein BEX1 OS=Mus musculus GN=Bex1 PE=1 SV=2	BEX1_MOUSE	0.68994	0	0	1.5274	0	0.96709	0.68011	0	1.601	1.5854	0	1.82
Box C/D snoRNA protein 1 OS=Mus musculus GN=Znhit6 PE=2 SV=2	BCD1_MOUSE	0	0	0	0	0	0	0	0	0	0	0.75737	0
Tubulin alpha-1A chain OS=Mus musculus GN=Tuba1a PE=1 SV=1	TBA1A_MOUSE	18.628	19.457	25.064	19.092	17.931	23.21	15.643	15.755	18.411	19.817	15.147	17.29
Nucleolar complex protein 4 homolog OS=Mus musculus GN=Noc4l PE=2 SV=1	NOC4L_MOUSE (+1)	1.3799	1.4967	0	1.5274	0.81504	0	2.7205	1.6584	0	0.79269	0.75737	0
U5 small nuclear ribonucleoprotein 40 kDa protein OS=Mus musculus GN=Snrnp40 PE=2 SV=1	SNR40_MOUSE	0.68994	1.4967	0.78324	1.5274	0.81504	0.96709	3.4006	1.6584	2.4014	1.5854	0.75737	0
40S ribosomal protein S24 OS=Mus musculus GN=Rps24 PE=1 SV=1	RS24_MOUSE (+5)	2.0698	1.4967	1.5665	0.76368	0.81504	0	2.7205	0.82919	3.2019	0.79269	0.75737	0.90999
DNA damage-binding protein 1 OS=Mus musculus GN=Ddb1 PE=1 SV=2	DDB1_MOUSE	1.3799	0.74835	0	2.291	3.2602	1.9342	2.0403	2.4876	2.4014	1.5854	0.75737	0
Lupus La protein homolog OS=Mus musculus GN=Ssb PE=2 SV=1	LA_MOUSE (+3)	1.3799	0.74835	1.5665	3.8184	0.81504	0	2.0403	1.6584	2.4014	0.79269	1.5147	0
U2 snRNP-associated SURP motif-containing protein OS=Mus musculus GN=U2surp PE=1 SV=3	SR140_MOUSE (+1)	0.68994	0.74835	0.78324	0.76368	2.4451	0	1.3602	1.6584	5.6034	0	3.7869	0
Ribosomal RNA processing protein 1 homolog B OS=Mus musculus GN=Rrp1b PE=2 SV=2	RRP1B_MOUSE	0.68994	0.74835	3.9162	0	0	0	3.4006	0	8.0048	0	0	0.90999
ATP-binding cassette sub-family F member 1 OS=Mus musculus GN=Abcf1 PE=1 SV=1	ABCF1_MOUSE (+1)	0.68994	1.4967	0.78324	1.5274	0.81504	0	2.0403	0.82919	0.80048	1.5854	0.75737	0.90999
Kinesin-like protein KIF18B OS=Mus musculus GN=Kif18b PE=2 SV=2	KI18B_MOUSE	0.68994	1.4967	0	0.76368	2.4451	0	0.68011	1.6584	0.80048	0	1.5147	0
Actin-like protein 6A OS=Mus musculus GN=Actl6a PE=1 SV=2	ACL6A_MOUSE (+2)	2.7597	0.74835	1.5665	0.76368	0	0	0.68011	0.82919	1.601	0	1.5147	0
Nuclear envelope pore membrane protein POM 121 OS=Mus musculus GN=Pom121 PE=1 SV=2	PO121_MOUSE (+1)	0.68994	1.4967	0.78324	1.5274	0.81504	0	2.7205	2.4876	0.80048	0.79269	0.75737	0
Uncharacterized protein OS=Mus musculus GN=2500003M10Rik PE=4 SV=1	E9PW20_MOUSE (+2)	0	0	0	0	0	0	0	0	0	0	0	0
CAPZB3 OS=Mus musculus GN=Capzb PE=2 SV=1	A2AMV7_MOUSE (+3)	2.7597	1.4967	3.9162	0.76368	0	0.96709	0.68011	0	3.2019	0.79269	0	0.90999
Homeobox protein cut-like 1 OS=Mus musculus GN=Cux1 PE=1 SV=3	CUX1_MOUSE (+1)	2.7597	3.7418	0.78324	0	1.6301	0	0.68011	0	0	2.3781	4.5442	1.82
Homeobox protein OTX2 OS=Mus musculus GN=Otx2 PE=1 SV=1	OTX2_MOUSE (+3)	0.68994	0	0	0.76368	0.81504	0.96709	0.68011	0.82919	0.80048	0.79269	0.75737	0.90999
Trifunctional enzyme subunit alpha, mitochondrial OS=Mus musculus GN=Hadha PE=1 SV=1	ECHA_MOUSE	2.7597	1.4967	0.78324	1.5274	1.6301	0.96709	1.3602	1.6584	1.601	1.5854	0.75737	0.90999
Uncharacterized protein OS=Mus musculus GN=Wdr75 PE=4 SV=1	E9PWZ7_MOUSE (+6)	1.3799	2.9934	2.3497	1.5274	0.81504	0.96709	0.68011	0.82919	0.80048	0.79269	0.75737	0.90999
Translocon-associated protein subunit alpha OS=Mus musculus GN=Ssr1 PE=1 SV=1	SSRA_MOUSE (+3)	1.3799	1.4967	0	1.5274	0	0.96709	2.0403	0	0.80048	0.79269	0	0
Alpha-globin transcription factor CP2 OS=Mus musculus GN=Tfcp2 PE=1 SV=1	TFCP2_MOUSE	3.4497	3.7418	3.9162	6.1094	6.5203	6.7696	3.4006	3.3168	0	4.7561	4.5442	3.64
ATP-binding cassette sub-family F member 2 OS=Mus musculus GN=Abcf2 PE=2 SV=1	ABCF2_MOUSE (+1)	0.68994	2.9934	2.3497	0.76368	2.4451	0	2.0403	1.6584	2.4014	0.79269	0	0
Cytoskeleton-associated protein 4 OS=Mus musculus GN=Ckap4 PE=2 SV=2	CKAP4_MOUSE	1.3799	0	0.78324	3.8184	0.81504	1.9342	2.7205	0.82919	3.2019	0.79269	0	0
MAP/microtubule affinity-regulating kinase 3 OS=Mus musculus GN=Mark3 PE=1 SV=2	MARK3_MOUSE (+1)	0	0	0.78324	0.76368	0	0	0.68011	0	0.80048	0.79269	0	0
G2 and S phase-expressed protein 1 OS=Mus musculus GN=Gtse1 PE=1 SV=2	GTSE1_MOUSE (+1)	1.3799	1.4967	0.78324	2.291	0.81504	0.96709	2.0403	1.6584	2.4014	0	0.75737	0.90999
Insulin-like growth factor 2 mRNA-binding protein 3 OS=Mus musculus GN=Igf2bp3 PE=1 SV=1	IF2B3_MOUSE	2.0698	2.9934	2.3497	1.5274	2.4451	2.9013	2.7205	4.9751	3.2019	1.5854	1.5147	2.73
Zinc finger and BTB domain-containing protein 44 OS=Mus musculus GN=Zbtb44 PE=1 SV=2	ZBT44_MOUSE	2.7597	2.9934	1.5665	1.5274	2.4451	0.96709	0.68011	0	0	1.5854	1.5147	0.90999
La-related protein 1 OS=Mus musculus GN=Larp1 PE=1 SV=2	LARP1_MOUSE	1.3799	2.9934	0.78324	0.76368	0.81504	0	0.68011	1.6584	3.2019	0.79269	0.75737	0.90999
Histone H2A type 1-K OS=Mus musculus GN=Hist1h2ak PE=1 SV=3	H2A1K_MOUSE	0	5.9868	7.8324	6.1094	0	5.8025	0	0	6.4039	5.5488	0	7.2799
Chromodomain-helicase-DNA-binding protein 1 OS=Mus musculus GN=Chd1 PE=1 SV=3	CHD1_MOUSE	1.3799	0.74835	0	3.0547	2.4451	0	0.68011	0	0	0	1.5147	0
Protein BANP OS=Mus musculus GN=Banp PE=1 SV=1	BANP_MOUSE	4.8295	2.9934	2.3497	1.5274	0.81504	0.96709	0	0	0	0	0	0
TBC1 domain family member 10B OS=Mus musculus GN=Tbc1d10b PE=1 SV=2	TB10B_MOUSE	0	0	0	0	0	0	0	0	0	0	0	0
S-phase kinase-associated protein 1 OS=Mus musculus GN=Skp1 PE=1 SV=3	SKP1_MOUSE (+2)	2.7597	0	3.9162	0	0	0.96709	0	0	0.80048	0	0	0
Nuclear receptor subfamily 0 group B member 1 OS=Mus musculus GN=Nr0b1 PE=1 SV=1	NR0B1_MOUSE (+1)	0.68994	0.74835	0	0	0	0	0	0	0	0.79269	2.2721	0
CXXC-type zinc finger protein 5 OS=Mus musculus GN=Cxxc5 PE=2 SV=1	CXXC5_MOUSE	4.1396	0	3.1329	0	0	0	0	0	0	0	0	0
Homeobox protein Rhox5 OS=Mus musculus GN=Rhox5 PE=2 SV=1	RHOX5_MOUSE (+4)	0.68994	0	1.5665	1.5274	0	0.96709	0.68011	0	0.80048	0.79269	0.75737	0.90999
U1 small nuclear ribonucleoprotein A OS=Mus musculus GN=Snrpa PE=2 SV=3	SNRPA_MOUSE (+2)	0	0	0	1.5274	0.81504	1.9342	1.3602	0	1.601	1.5854	0.75737	0
Nuclear receptor coactivator 5 OS=Mus musculus GN=Ncoa5 PE=1 SV=1	NCOA5_MOUSE	2.0698	1.4967	0.78324	0	0.81504	0.96709	1.3602	1.6584	1.601	0.79269	1.5147	0.90999
Protein lin-28 homolog A OS=Mus musculus GN=Lin28a PE=1 SV=1	LN28A_MOUSE	0.68994	0.74835	0.78324	2.291	0.81504	0	1.3602	0	2.4014	0	0.75737	0.90999
Transmembrane protein 209 OS=Mus musculus GN=Tmem209 PE=2 SV=1	TM209_MOUSE (+2)	1.3799	2.2451	1.5665	0.76368	0.81504	0.96709	0.68011	2.4876	1.601	0	0.75737	0.90999
60S ribosomal protein L36a OS=Mus musculus GN=Rpl36a PE=3 SV=2	RL36A_MOUSE (+1)	0.68994	1.4967	3.1329	1.5274	0.81504	0.96709	1.3602	0.82919	3.2019	0	0.75737	0
OTU domain-containing protein 4 OS=Mus musculus GN=Otud4 PE=1 SV=1	OTUD4_MOUSE (+1)	1.3799	1.4967	0	2.291	0.81504	0	2.7205	0.82919	0.80048	0.79269	1.5147	0
Sentrin-specific protease 1 OS=Mus musculus GN=Senp1 PE=2 SV=1	SENP1_MOUSE	2.0698	2.9934	0.78324	0.76368	0	0.96709	1.3602	1.6584	1.601	0	0.75737	0
Four and a half LIM domains 1 OS=Mus musculus GN=Fhl1 PE=4 SV=1	A2AEX7_MOUSE (+1)	0.68994	0.74835	0	3.8184	4.0752	0.96709	0.68011	0	0.80048	0.79269	0.75737	0.90999
Serine/arginine repetitive matrix protein 2 OS=Mus musculus GN=Srrm2 PE=1 SV=3	SRRM2_MOUSE (+1)	0.68994	0.74835	0.78324	0.76368	0.81504	0.96709	0	0.82919	0	0.79269	0.75737	0
UPF0568 protein C14orf166 homolog OS=Mus musculus PE=2 SV=1	CN166_MOUSE (+1)	0.68994	0	1.5665	0.76368	0	0.96709	2.7205	0	3.2019	1.5854	0	1.82
Protein HIRA OS=Mus musculus GN=Hira PE=1 SV=3	HIRA_MOUSE	0	0	0	0	0	0	0	0	0	0	4.5442	0
Uncharacterized protein OS=Mus musculus GN=Mark2 PE=4 SV=1	E9PYX3_MOUSE (+8)	0	0	0	0	2.4451	0.96709	0	0	0.80048	0	0	0.90999
MCG1050941 OS=Mus musculus GN=Gm5414 PE=2 SV=1	Q6IFZ8_MOUSE	2.7597	0	0	2.291	0	0	6.121	5.8043	4.8029	8.7196	3.0295	0
Cell growth-regulating nucleolar protein OS=Mus musculus GN=Lyar PE=1 SV=2	LYAR_MOUSE	0.68994	1.4967	1.5665	2.291	2.4451	0	1.3602	2.4876	2.4014	0	0	0
Guanine nucleotide-binding protein G(i) subunit alpha-2 OS=Mus musculus GN=Gnai2 PE=1 SV=5	GNAI2_MOUSE	2.0698	0.74835	2.3497	0	0	0	1.3602	3.3168	0.80048	0	0	0
DNA-binding protein RFX2 OS=Mus musculus GN=Rfx2 PE=2 SV=2	RFX2_MOUSE	0	0	0	5.3457	5.7053	7.7367	0	0	0	8.7196	9.8459	9.0999
Zinc finger and SCAN domain-containing protein 21 OS=Mus musculus GN=Zscan21 PE=2 SV=2	ZSC21_MOUSE	0	0	0	0	0	0	0	0	0	3.9634	6.059	4.55
ER lumen protein retaining receptor 2 OS=Mus musculus GN=Kdelr2 PE=2 SV=1	ERD22_MOUSE (+1)	0.68994	0.74835	0.78324	0.76368	0	0.96709	0.68011	0.82919	1.601	0.79269	0.75737	0.90999
Transcription factor Sp1 OS=Mus musculus GN=Sp1 PE=1 SV=2	SP1_MOUSE	2.7597	1.4967	2.3497	1.5274	1.6301	0.96709	0.68011	0	1.601	1.5854	0.75737	0
Sterol O-acyltransferase 1 OS=Mus musculus GN=Soat1 PE=2 SV=2	SOAT1_MOUSE (+2)	1.3799	1.4967	1.5665	1.5274	0.81504	0	0.68011	0.82919	1.601	1.5854	0.75737	0
Putative uncharacterized protein OS=Mus musculus GN=Hnrnpr PE=2 SV=1	Q3U8W9_MOUSE (+5)	2.7597	4.4901	3.1329	3.0547	4.0752	3.8683	2.7205	3.3168	4.8029	3.1708	3.0295	5.46
Uncharacterized protein (Fragment) OS=Mus musculus PE=3 SV=1	F6YTZ4_MOUSE	2.0698	1.4967	0.78324	0.76368	0	1.9342	0.68011	0	0.80048	0	0.75737	0
DNA-directed RNA polymerase I subunit RPA2 OS=Mus musculus GN=Polr1b PE=2 SV=2	RPA2_MOUSE (+1)	2.0698	0.74835	1.5665	1.5274	0.81504	0	1.3602	2.4876	0	0.79269	2.2721	0.90999
Gap junction alpha-1 protein OS=Mus musculus GN=Gja1 PE=1 SV=2	CXA1_MOUSE (+4)	2.0698	0	2.3497	1.5274	0	0.96709	1.3602	0	0.80048	1.5854	0.75737	0.90999
Transcription termination factor 2 OS=Mus musculus GN=Ttf2 PE=1 SV=2	TTF2_MOUSE	0.68994	1.4967	0	2.291	1.6301	0	0.68011	1.6584	0.80048	0.79269	1.5147	0.90999
Nucleolar protein 6 OS=Mus musculus GN=Nol6 PE=2 SV=2	NOL6_MOUSE	0.68994	0.74835	0.78324	0	0.81504	0.96709	2.7205	4.1459	1.601	0	0.75737	0
Lamin-B receptor OS=Mus musculus GN=Lbr PE=1 SV=2	LBR_MOUSE	0.68994	0	2.3497	0.76368	0	0.96709	2.7205	1.6584	3.2019	0	0.75737	0
Homeobox protein SIX4 OS=Mus musculus GN=Six4 PE=2 SV=1	SIX4_MOUSE	0	0	0	0	0	0	0	0	0	3.1708	3.0295	5.46
Uncharacterized protein OS=Mus musculus GN=Zbtb12 PE=2 SV=1	Q9Z150_MOUSE	0	0	0	1.5274	2.4451	0	0	0	0	3.9634	4.5442	2.73
Pyruvate kinase isozymes M1/M2 OS=Mus musculus GN=Pkm PE=1 SV=4	KPYM_MOUSE	0	0	0	0	0	0	0	0	0	0	0	0
Luc7-like protein 3 OS=Mus musculus GN=Luc7l3 PE=1 SV=1	LC7L3_MOUSE	0	0	0	1.5274	1.6301	0	0.68011	0	1.601	0	0	0
Mediator of RNA polymerase II transcription subunit 19 OS=Mus musculus GN=Med19 PE=1 SV=1	MED19_MOUSE	0	0	0	0	0	0	0	0	0	0	0	0
Activating transcription factor 7, isoform CRA_a OS=Mus musculus GN=Atf7 PE=2 SV=1	Q3TZR9_MOUSE	0	0	0	0	0	0	0	0	0	2.3781	1.5147	2.73
Small nuclear ribonucleoprotein Sm D2 OS=Mus musculus GN=Snrpd2 PE=2 SV=1	SMD2_MOUSE (+1)	0.68994	0	0.78324	0.76368	0.81504	2.9013	0.68011	0	2.4014	0.79269	1.5147	0.90999
Nucleoporin GLE1 OS=Mus musculus GN=Gle1 PE=2 SV=2	GLE1_MOUSE	1.3799	0.74835	1.5665	0	0	0	2.0403	2.4876	2.4014	1.5854	0.75737	0
MCG5400 OS=Mus musculus GN=2900073G15Rik PE=2 SV=1	Q6ZWQ9_MOUSE (+1)	1.3799	0	3.9162	0	0	0.96709	1.3602	0	1.601	0.79269	0	1.82
Nucleoporin p58/p45 OS=Mus musculus GN=Nupl1 PE=1 SV=1	NUPL1_MOUSE (+2)	1.3799	0.74835	2.3497	0	0	1.9342	1.3602	0.82919	3.2019	0	0	0
Retinoblastoma-binding protein 5 OS=Mus musculus GN=Rbbp5 PE=1 SV=2	RBBP5_MOUSE	0.68994	0.74835	0.78324	0.76368	0	0	0	0	0	0.79269	0.75737	0
S1 RNA-binding domain-containing protein 1 OS=Mus musculus GN=Srbd1 PE=1 SV=2	SRBD1_MOUSE (+1)	0	0.74835	0	3.0547	3.2602	0.96709	0	2.4876	1.601	0	0.75737	0.90999
Serine/threonine-protein kinase VRK1 OS=Mus musculus GN=Vrk1 PE=1 SV=2	VRK1_MOUSE (+2)	0.68994	0.74835	0.78324	2.291	1.6301	0	0	0.82919	0	1.5854	2.2721	0
Insulin receptor-related protein OS=Mus musculus GN=Insrr PE=1 SV=2	INSRR_MOUSE (+2)	0	0	0	0	0	0.96709	0.68011	0.82919	0.80048	0.79269	0	0.90999
Histone H2A.V OS=Mus musculus GN=H2afv PE=1 SV=3	H2AV_MOUSE (+2)	0	0	3.9162	3.0547	0	0	0	0	0	0	0	2.73
Zinc finger protein GLI2 OS=Mus musculus GN=Gli2 PE=1 SV=2	GLI2_MOUSE (+1)	4.1396	5.2385	3.1329	0	0	0	0	0	0	0	0	0
Uncharacterized protein KIAA0556 OS=Mus musculus GN=Kiaa0556 PE=2 SV=2	K0556_MOUSE (+1)	0.68994	0	0	0.76368	0.81504	0	1.3602	0	0.80048	0.79269	0.75737	1.82
SWI/SNF complex subunit SMARCC1 OS=Mus musculus GN=Smarcc1 PE=1 SV=2	SMRC1_MOUSE (+3)	0.68994	0.74835	0	1.5274	1.6301	0	0	0	0	0	0.75737	0
Sorting and assembly machinery component 50 homolog OS=Mus musculus GN=Samm50 PE=1 SV=1	SAM50_MOUSE	1.3799	1.4967	3.1329	0	0	0	0.68011	1.6584	1.601	0.79269	0	0
RNA-binding protein with multiple splicing 2 OS=Mus musculus GN=Rbpms2 PE=1 SV=1	RBPS2_MOUSE (+1)	1.3799	0	2.3497	0	0	0.96709	1.3602	0	3.2019	0.79269	0	0.90999
Histone deacetylase complex subunit SAP18 OS=Mus musculus GN=Sap18 PE=1 SV=1	SAP18_MOUSE (+4)	0	0	0	0	0	0	0	0	1.601	0	0	0
Pleckstrin homology domain-containing family A member 7 OS=Mus musculus GN=Plekha7 PE=1 SV=2	PKHA7_MOUSE	2.7597	0.74835	0.78324	0.76368	1.6301	0	1.3602	0.82919	0	0	0.75737	0
Zinc finger protein 532 OS=Mus musculus GN=Znf532 PE=2 SV=1	ZN532_MOUSE	0	0	0	0	0	0	0	0.82919	0	2.3781	5.3016	0
Mitochondrial ribonuclease P protein 1 OS=Mus musculus GN=Trmt10c PE=2 SV=2	MRRP1_MOUSE	0	0	0	0	0	0	0	0	0	0	0	0
Cellular tumor antigen p53 OS=Mus musculus GN=Tp53 PE=1 SV=3	P53_MOUSE (+4)	1.3799	0.74835	0	1.5274	1.6301	1.9342	0	0	0	1.5854	2.2721	1.82
40S ribosomal protein S30 OS=Mus musculus GN=Fau PE=3 SV=1	RS30_MOUSE	1.3799	0	1.5665	1.5274	0	0.96709	1.3602	0.82919	2.4014	0.79269	0.75737	0
Protein SEC13 homolog OS=Mus musculus GN=Sec13 PE=2 SV=3	SEC13_MOUSE	0.68994	2.2451	0.78324	0.76368	0	0	1.3602	2.4876	1.601	0	0.75737	0
U2 small nuclear ribonucleoprotein A' OS=Mus musculus GN=Snrpa1 PE=1 SV=2	RU2A_MOUSE	0.68994	0	1.5665	0.76368	0	1.9342	0.68011	0	2.4014	0.79269	0	0
WD repeat-containing protein 46 OS=Mus musculus GN=Wdr46 PE=2 SV=1	WDR46_MOUSE (+1)	1.3799	1.4967	0.78324	0.76368	0	0	1.3602	1.6584	0.80048	0	0	0.90999
Pericentriolar material 1 protein OS=Mus musculus GN=Pcm1 PE=1 SV=2	PCM1_MOUSE (+2)	0.68994	2.9934	0.78324	0.76368	1.6301	0	1.3602	1.6584	0.80048	0.79269	0.75737	0
Sal-like protein 3 OS=Mus musculus GN=Sall3 PE=2 SV=2	SALL3_MOUSE	0	0	0	5.3457	9.7805	8.7038	0	0	0	8.7196	11.361	10.92
Maz protein OS=Mus musculus GN=Maz PE=2 SV=1	Q05DR9_MOUSE	16.558	18.709	16.448	0	0	0	0	0	0	0	6.059	0
Cyclin-dependent kinase 2-associated protein 1 OS=Mus musculus GN=Cdk2ap1 PE=1 SV=2	CDKA1_MOUSE (+1)	0	0	0	0.76368	0.81504	2.9013	0	0	0	2.3781	1.5147	2.73
AHNAK (Fragment) OS=Mus musculus GN=Ahnak PE=2 SV=1	Q6UL10_MOUSE	0.68994	0.74835	0.78324	0.76368	0	0	0.68011	0.82919	1.601	0	0	0
Forkhead box protein N3 OS=Mus musculus GN=Foxn3 PE=1 SV=1	FOXN3_MOUSE	0	0	0	0	0	0	0	0	0	3.1708	5.3016	4.55
Zinc finger protein with KRAB and SCAN domains 3 OS=Mus musculus GN=Zkscan3 PE=2 SV=1	ZKSC3_MOUSE (+1)	0	0	0	0	0	0	0	0	0	3.1708	6.8164	2.73
Sickle tail protein OS=Mus musculus GN=Skt PE=1 SV=1	SKT_MOUSE (+1)	2.0698	1.4967	2.3497	0	0	0	1.3602	1.6584	0	0.79269	0	0
Origin recognition complex subunit 4 OS=Mus musculus GN=Orc4 PE=1 SV=2	ORC4_MOUSE (+2)	0	0.74835	0.78324	1.5274	0	1.9342	1.3602	0.82919	2.4014	0.79269	0.75737	0
PCI domain-containing protein 2 OS=Mus musculus GN=Pcid2 PE=2 SV=1	PCID2_MOUSE (+4)	1.3799	0.74835	0.78324	2.291	0.81504	0	1.3602	0	0.80048	0.79269	0	0.90999
Probable ATP-dependent RNA helicase DDX28 OS=Mus musculus GN=Ddx28 PE=2 SV=2	DDX28_MOUSE	0.68994	0.74835	0.78324	0	0	0	0.68011	0	1.601	0.79269	0.75737	0
Uncharacterized protein OS=Mus musculus GN=Gm6871 PE=4 SV=1	E9Q375_MOUSE (+1)	0	0	0	1.5274	2.4451	0	0	0	0	0	0	0
Serine beta-lactamase-like protein LACTB, mitochondrial OS=Mus musculus GN=Lactb PE=1 SV=1	LACTB_MOUSE (+1)	0.68994	0.74835	1.5665	0.76368	0	0.96709	1.3602	1.6584	1.601	0.79269	0.75737	0
U4/U6.U5 tri-snRNP-associated protein 1 OS=Mus musculus GN=Sart1 PE=2 SV=1	SNUT1_MOUSE	0	1.4967	0	0.76368	2.4451	0.96709	1.3602	0.82919	2.4014	0	0	0
Probable ATP-dependent RNA helicase DDX46 OS=Mus musculus GN=Ddx46 PE=1 SV=2	DDX46_MOUSE (+1)	0	1.4967	0	0.76368	1.6301	0	1.3602	0	0.80048	0	1.5147	0
U3 small nucleolar RNA-associated protein 15 homolog OS=Mus musculus GN=Utp15 PE=2 SV=1	UTP15_MOUSE (+1)	0.68994	2.9934	0.78324	1.5274	0	0	0.68011	2.4876	0	0	0	0
Pericentrin OS=Mus musculus GN=Pcnt PE=1 SV=2	PCNT_MOUSE (+1)	1.3799	2.2451	2.3497	0	0	0	2.0403	0	1.601	0.79269	0	0
Putative uncharacterized protein OS=Mus musculus GN=Gm4340 PE=2 SV=1	B9EJS2_MOUSE (+3)	0	0	0	0	0	0	0	0	0	0	0	0
Protein Shroom3 OS=Mus musculus GN=Shroom3 PE=1 SV=2	SHRM3_MOUSE (+3)	0.68994	2.9934	2.3497	0	0	0.96709	0.68011	0	0.80048	0.79269	0	0
Integrator complex subunit 3 OS=Mus musculus GN=Ints3 PE=1 SV=2	INT3_MOUSE	0	1.4967	0	0.76368	4.8903	0	0	1.6584	1.601	0	0.75737	0
Forkhead box protein O1 OS=Mus musculus GN=Foxo1 PE=1 SV=2	FOXO1_MOUSE (+1)	0	0	0	0	0	0.96709	0	0	0	3.9634	4.5442	2.73
60S ribosomal protein L19 OS=Mus musculus GN=Rpl19 PE=1 SV=1	RL19_MOUSE (+2)	0.68994	1.4967	0.78324	0.76368	1.6301	0	0.68011	0.82919	0.80048	0.79269	0	0
Tuftelin-interacting protein 11 OS=Mus musculus GN=Tfip11 PE=1 SV=1	TFP11_MOUSE (+1)	0	0.74835	0	0.76368	0	0	0	0	1.601	0	0.75737	0
Tyrosine-protein kinase Yes OS=Mus musculus GN=Yes1 PE=1 SV=3	YES_MOUSE (+2)	2.0698	1.4967	0.78324	0	0.81504	0.96709	0.68011	0.82919	0.80048	0	0	0
TFIIH basal transcription factor complex helicase XPB subunit OS=Mus musculus GN=Ercc3 PE=2 SV=1	ERCC3_MOUSE (+1)	0	0	1.5665	0.76368	0.81504	0	0.68011	0.82919	0.80048	3.1708	1.5147	0.90999
Nucleolar protein 10 OS=Mus musculus GN=Nol10 PE=2 SV=1	NOL10_MOUSE (+2)	0	0.74835	0.78324	0	0.81504	0.96709	0	0.82919	0.80048	0.79269	0.75737	0
Presenilins-associated rhomboid-like protein, mitochondrial OS=Mus musculus GN=Parl PE=1 SV=1	PARL_MOUSE	2.0698	0.74835	0.78324	1.5274	0.81504	0.96709	0.68011	0.82919	0.80048	0.79269	0.75737	0
Far upstream element (FUSE) binding protein 3 OS=Mus musculus GN=Fubp3 PE=4 SV=1	A2AJ72_MOUSE (+1)	1.3799	0	0.78324	0	0	0	4.0807	0.82919	1.601	0	0	0
Apoptotic chromatin condensation inducer in the nucleus OS=Mus musculus GN=Acin1 PE=1 SV=3	ACINU_MOUSE (+10)	0	0.74835	0	1.5274	4.0752	0	0	0	2.4014	0	0.75737	0
Mannosyl-oligosaccharide glucosidase OS=Mus musculus GN=Mogs PE=2 SV=1	MOGS_MOUSE (+2)	1.3799	0.74835	0.78324	0	0.81504	0	1.3602	1.6584	0.80048	1.5854	0.75737	0
Large subunit GTPase 1 homolog OS=Mus musculus GN=Lsg1 PE=2 SV=2	LSG1_MOUSE (+1)	0	0	0.78324	0	1.6301	0	1.3602	0.82919	0.80048	1.5854	1.5147	0.90999
Mitochondrial import receptor subunit TOM20 homolog OS=Mus musculus GN=Tomm20 PE=1 SV=1	TOM20_MOUSE (+1)	0	0	0.78324	0	0	0	0	0	1.601	0.79269	0	1.82
40S ribosomal protein S28 OS=Mus musculus GN=Rps28 PE=2 SV=1	RS28_MOUSE (+1)	0	0.74835	0	0.76368	0.81504	0.96709	0.68011	0	0.80048	0.79269	0.75737	0.90999
High mobility group protein B1 OS=Mus musculus GN=Hmgb1 PE=1 SV=2	HMGB1_MOUSE (+5)	0	0	0	0	0	0	0	0	0	0	0	0
UPF0468 protein C16orf80 homolog OS=Mus musculus GN=Gtl3 PE=2 SV=1	CP080_MOUSE	0	0	0	0.76368	0	0.96709	0.68011	0	0	0.79269	0	0
Small ubiquitin-related modifier 1 OS=Mus musculus GN=Sumo1 PE=1 SV=1	SUMO1_MOUSE	1.3799	0.74835	0	0.76368	0	0	2.0403	1.6584	1.601	0.79269	0	0
Inactive serine/threonine-protein kinase VRK3 OS=Mus musculus GN=Vrk3 PE=1 SV=2	VRK3_MOUSE (+1)	0	0	0	0	0	0	0.68011	0	0	0	0	0
Chromatin assembly factor 1 subunit B OS=Mus musculus GN=Chaf1b PE=2 SV=1	CAF1B_MOUSE	0	0	0	0	0	0	0.68011	0	0	1.5854	2.2721	0.90999
Catenin beta-1 OS=Mus musculus GN=Ctnnb1 PE=1 SV=1	CTNB1_MOUSE (+1)	3.4497	0	0	0	4.0752	0	2.0403	4.9751	1.601	4.7561	1.5147	3.64
Ensconsin OS=Mus musculus GN=Map7 PE=1 SV=1	MAP7_MOUSE (+2)	0	0	0	0.76368	0	0.96709	0.68011	0.82919	0	0.79269	0	0
Apoptosis-inducing factor 1, mitochondrial OS=Mus musculus GN=Aifm1 PE=1 SV=1	AIFM1_MOUSE (+2)	2.0698	0.74835	1.5665	2.291	1.6301	0	0	0	0.80048	0.79269	0	0
Uncharacterized protein OS=Mus musculus GN=Zfp646 PE=2 SV=1	Q6NV66_MOUSE (+1)	0	0	0	0	0	0	0	0	0	0	0	0
Death-inducer obliterator 1 OS=Mus musculus GN=Dido1 PE=1 SV=4	DIDO1_MOUSE	0	0.74835	0	0.76368	1.6301	0.96709	0	0	1.601	0	0	0.90999
Alpha-internexin OS=Mus musculus GN=Ina PE=1 SV=2	AINX_MOUSE	2.0698	2.2451	1.5665	0	0	0	0.68011	0	0	0	0	0
Transcription elongation regulator 1 OS=Mus musculus GN=Tcerg1 PE=1 SV=2	TCRG1_MOUSE (+1)	0	0	0	0.76368	2.4451	0.96709	0	0.82919	0.80048	0.79269	0.75737	0
Aryl hydrocarbon receptor nuclear translocator OS=Mus musculus GN=Arnt PE=1 SV=3	ARNT_MOUSE (+5)	4.8295	2.2451	2.3497	0	0	0	0	0	0	0	0	0
Elongation factor 2 OS=Mus musculus GN=Eef2 PE=1 SV=2	EF2_MOUSE (+12)	1.3799	2.2451	1.5665	0	0	0	1.3602	0.82919	0	0	0.75737	0
Acyl-CoA dehydrogenase family member 11 OS=Mus musculus GN=Acad11 PE=1 SV=2	ACD11_MOUSE	0.68994	0	1.5665	0.76368	0.81504	0.96709	0.68011	0.82919	0.80048	0.79269	0.75737	0
T-complex protein 1 subunit zeta OS=Mus musculus GN=Cct6a PE=1 SV=3	TCPZ_MOUSE (+4)	0.68994	0.74835	0.78324	0	0	0	0	0	0.80048	0	0	0
60S ribosome subunit biogenesis protein NIP7 homolog OS=Mus musculus GN=Nip7 PE=2 SV=1	NIP7_MOUSE	1.3799	0	0.78324	0	0.81504	0.96709	1.3602	0	1.601	0.79269	0	0
Homeobox protein NANOG OS=Mus musculus GN=Nanog PE=1 SV=1	NANOG_MOUSE (+6)	0	0	0.78324	0	0.81504	0.96709	0	0.82919	0	0	1.5147	0.90999
Alstrom syndrome protein 1 homolog OS=Mus musculus GN=Alms1 PE=1 SV=2	ALMS1_MOUSE	0	0	0	0	1.6301	0	0	0.82919	0	0	1.5147	0
Retinoic acid receptor RXR-beta OS=Mus musculus GN=Rxrb PE=2 SV=2	RXRB_MOUSE (+2)	0.68994	0.74835	0	1.5274	1.6301	0.96709	0	0	0.80048	0	1.5147	0
Mitochondrial 2-oxoglutarate/malate carrier protein OS=Mus musculus GN=Slc25a11 PE=1 SV=3	M2OM_MOUSE (+2)	0.68994	0	1.5665	0.76368	0	0.96709	0.68011	0	0.80048	0.79269	0.75737	0
Cytospin-B OS=Mus musculus GN=Specc1 PE=1 SV=2	CYTSB_MOUSE	1.3799	2.2451	1.5665	0	0	0	0.68011	1.6584	0	0	0	0
Kinesin-like protein KIFC1 OS=Mus musculus GN=Kifc1 PE=1 SV=2	KIFC1_MOUSE (+1)	0.68994	0.74835	0	1.5274	0.81504	0	0.68011	0.82919	0	0.79269	1.5147	0
Ribosomal RNA small subunit methyltransferase NEP1 OS=Mus musculus GN=Emg1 PE=1 SV=1	NEP1_MOUSE (+1)	0.68994	0.74835	1.5665	0.76368	0	0	0.68011	1.6584	0.80048	0	0	0
Peptidyl-prolyl cis-trans isomerase-like 4 OS=Mus musculus GN=Ppil4 PE=2 SV=2	PPIL4_MOUSE (+1)	0.68994	2.2451	0	0	2.4451	0	0.68011	0	0.80048	0.79269	0.75737	0.90999
REST corepressor 2 OS=Mus musculus GN=Rcor2 PE=2 SV=1	RCOR2_MOUSE	1.3799	0.74835	0.78324	0.76368	1.6301	0	0	0	0	0.79269	3.0295	0
ATP-dependent RNA helicase Dhx29 OS=Mus musculus GN=Dhx29 PE=2 SV=1	DHX29_MOUSE	0.68994	0	1.5665	0.76368	0.81504	0.96709	2.0403	0	0.80048	0.79269	0	0
F-actin-capping protein subunit alpha-1 OS=Mus musculus GN=Capza1 PE=1 SV=4	CAZA1_MOUSE	3.4497	0.74835	3.9162	0	0	0	2.0403	0	2.4014	0	0	0
Putative uncharacterized protein OS=Mus musculus GN=Spnb3 PE=2 SV=1	Q3UGZ4_MOUSE (+1)	5.5195	6.7352	9.3988	0	0	0	4.0807	0	0	0	0	1.82
Ras-responsive element-binding protein 1 OS=Mus musculus GN=Rreb1 PE=1 SV=2	RREB1_MOUSE	0	0	0	3.0547	1.6301	0.96709	0	0	0	0.79269	0.75737	0
ATP-dependent RNA helicase DDX39A OS=Mus musculus GN=Ddx39a PE=2 SV=1	DX39A_MOUSE (+3)	0	0	0	0	0	0	0	0	0	0.79269	0	0
Zinc finger and BTB domain-containing protein 7A OS=Mus musculus GN=Zbtb7a PE=1 SV=2	ZBT7A_MOUSE (+1)	0	0	0	0	0	0	0	0	0	0	0	0
MCG127283 OS=Mus musculus GN=Foxi3 PE=4 SV=2	D3Z120_MOUSE (+1)	0	0	0	0	0	0	0	0	0	3.9634	2.2721	3.64
Solute carrier family 2, facilitated glucose transporter member 1 OS=Mus musculus GN=Slc2a1 PE=1 SV=4	GTR1_MOUSE (+2)	0.68994	0.74835	0	0.76368	0.81504	0	0.68011	0.82919	0	0	0	0
Putative oxidoreductase GLYR1 OS=Mus musculus GN=Glyr1 PE=2 SV=1	GLYR1_MOUSE (+1)	1.3799	0	0	1.5274	1.6301	0	0.68011	0	1.601	0.79269	0.75737	0
Lysozyme C-1 OS=Mus musculus GN=Lyz1 PE=1 SV=1	LYZ1_MOUSE	0	0	0	0	0	0.96709	0	0	0.80048	0	0	0
T-complex protein 1 subunit gamma OS=Mus musculus GN=Cct3 PE=1 SV=1	TCPG_MOUSE (+3)	0.68994	0.74835	0	0	0	0	0	0.82919	0	0	0	0.90999
Transformer-2 protein homolog alpha OS=Mus musculus GN=Tra2a PE=1 SV=1	TRA2A_MOUSE (+2)	0.68994	0.74835	0	0.76368	0.81504	0.96709	1.3602	0.82919	0	0.79269	0.75737	0
Catenin delta-1 OS=Mus musculus GN=Ctnnd1 PE=1 SV=2	CTND1_MOUSE (+14)	0.68994	2.2451	0.78324	0	0	0	0.68011	0.82919	0	0.79269	0.75737	0
Nuclear pore complex protein Nup54 OS=Mus musculus GN=Nup54 PE=1 SV=1	NUP54_MOUSE	2.0698	0	0.78324	0	0	0	1.3602	0	1.601	0	0	0.90999
Casein kinase II subunit alpha OS=Mus musculus GN=Csnk2a1 PE=1 SV=2	CSK21_MOUSE (+1)	0	0	0	0	0	0	0	0.82919	0	0	0	0.90999
Bromodomain adjacent to zinc finger domain protein 1A OS=Mus musculus GN=Baz1a PE=1 SV=3	BAZ1A_MOUSE	0	0	0	1.5274	0.81504	0	0.68011	0	0	0.79269	3.0295	0
Ubinuclein-2 OS=Mus musculus GN=Ubn2 PE=1 SV=2	UBN2_MOUSE (+1)	0	0	0	0.76368	0.81504	0	0	0	0	0.79269	1.5147	0.90999
Serum response factor-binding protein 1 OS=Mus musculus GN=Srfbp1 PE=1 SV=1	SRFB1_MOUSE	0	0.74835	0.78324	3.0547	0	0.96709	0.68011	0	0.80048	0.79269	0.75737	0
Protein LYRIC OS=Mus musculus GN=Mtdh PE=1 SV=1	LYRIC_MOUSE	0.68994	0	0.78324	0	0	0	2.0403	1.6584	2.4014	0	0	0
60S acidic ribosomal protein P2 OS=Mus musculus GN=Rplp2 PE=1 SV=3	RLA2_MOUSE	0	0	1.5665	0	0	1.9342	0.68011	0	0.80048	0	0	0
Set1/Ash2 histone methyltransferase complex subunit ASH2 OS=Mus musculus GN=Ash2l PE=1 SV=1	ASH2L_MOUSE (+4)	0	0.74835	0	0.76368	0	0	0	0	0	0	0.75737	0
Signal-induced proliferation-associated 1-like protein 1 OS=Mus musculus GN=Sipa1l1 PE=1 SV=2	SI1L1_MOUSE (+1)	2.7597	1.4967	0.78324	0	0.81504	0	0.68011	0.82919	0	0	0	0
Protein-glutamine gamma-glutamyltransferase K OS=Mus musculus GN=Tgm1 PE=1 SV=2	TGM1_MOUSE	2.0698	0	0	0	0	0	0	1.6584	0	0	0	0
Bloom syndrome protein homolog OS=Mus musculus GN=Blm PE=1 SV=1	BLM_MOUSE (+1)	0	0	0	0.76368	0	0	0	0	0	0	0	0
U3 small nucleolar RNA-associated protein 6 homolog OS=Mus musculus GN=Utp6 PE=2 SV=1	UTP6_MOUSE (+2)	1.3799	0.74835	0	1.5274	0	0	1.3602	0	0	0.79269	0	0
Retrotransposon-derived protein PEG10 OS=Mus musculus GN=Peg10 PE=1 SV=2	PEG10_MOUSE (+1)	1.3799	0	1.5665	0	0.81504	0	0.68011	0.82919	0.80048	0	0	0.90999
Protein regulator of cytokinesis 1 OS=Mus musculus GN=Prc1 PE=2 SV=2	PRC1_MOUSE	1.3799	0	1.5665	0	0	0	2.0403	1.6584	1.601	0	1.5147	0.90999
Actin-related protein 3 OS=Mus musculus GN=Actr3 PE=1 SV=3	ARP3_MOUSE (+4)	0.68994	0.74835	0.78324	0.76368	0	0	1.3602	0.82919	0.80048	0.79269	0	0.90999
Nuclear cap-binding protein subunit 1 OS=Mus musculus GN=Ncbp1 PE=1 SV=2	NCBP1_MOUSE	0.68994	0.74835	0.78324	0	0.81504	0	1.3602	0.82919	0.80048	0	0.75737	0
Unconventional myosin-XIX OS=Mus musculus GN=Myo19 PE=2 SV=1	MYO19_MOUSE	2.0698	1.4967	1.5665	0	0	0	0.68011	0.82919	0	0	0	0
U4/U6.U5 tri-snRNP-associated protein 2 OS=Mus musculus GN=Usp39 PE=2 SV=2	SNUT2_MOUSE	0	2.2451	0.78324	0	0	0	1.3602	0.82919	1.601	0	0	0
Developmentally-regulated GTP-binding protein 1 OS=Mus musculus GN=Drg1 PE=1 SV=1	DRG1_MOUSE (+3)	1.3799	0.74835	0.78324	0.76368	0.81504	0	0.68011	0.82919	1.601	0	0	0
Receptor mediated endocytosis-8 OS=Mus musculus GN=Dnajc13 PE=2 SV=1	D4AFX7_MOUSE	0	1.4967	0.78324	0	0.81504	0	2.0403	1.6584	0	0	0	0
DNA methyltransferase 1-associated protein 1 OS=Mus musculus GN=Dmap1 PE=1 SV=1	DMAP1_MOUSE (+1)	1.3799	2.2451	0	0.76368	0.81504	0	0	0	0	0.79269	1.5147	0
T-complex protein 1 subunit beta OS=Mus musculus GN=Cct2 PE=1 SV=4	TCPB_MOUSE (+2)	1.3799	0.74835	0	0	0	0	0.68011	0	0	0	0	0
Zinc finger protein 105 OS=Mus musculus GN=Zfp105 PE=2 SV=1	O88412_MOUSE (+2)	1.3799	0	0	0	0	0	0	0	0	2.3781	2.2721	1.82
PHD finger protein 3 OS=Mus musculus GN=Phf3 PE=2 SV=1	B2RQG2_MOUSE (+1)	0.68994	0	0	0.76368	0.81504	0.96709	2.0403	0.82919	0	0.79269	0.75737	0
Putative uncharacterized protein (Fragment) OS=Mus musculus GN=Spnb2 PE=2 SV=1	Q3TZN6_MOUSE	16.558	17.212	18.014	0	0	0	11.562	12.438	6.4039	0	0	0
Zinc finger protein 292 OS=Mus musculus GN=Zfp292 PE=2 SV=2	ZN292_MOUSE	1.3799	0.74835	0.78324	0	0	0	0	0	0	0.79269	1.5147	0
T-box transcription factor TBX3 OS=Mus musculus GN=Tbx3 PE=1 SV=3	TBX3_MOUSE (+2)	0	0	0	0	0	0	0	0	0	0	0	0
Eukaryotic translation initiation factor 4E type 2 OS=Mus musculus GN=Eif4e2 PE=1 SV=1	IF4E2_MOUSE (+6)	0	0.74835	0	0	0.81504	0	0.68011	0.82919	0.80048	0	0.75737	0
Gasdermin-A OS=Mus musculus GN=Gsdma PE=2 SV=1	GSDMA_MOUSE	0	0	0	0	0	0	0	0.82919	0	0	0	0
Forkhead box protein D3 OS=Mus musculus GN=Foxd3 PE=2 SV=3	FOXD3_MOUSE (+1)	0	0	0	0	0	0	0	0	0	2.3781	2.2721	3.64
Max protein OS=Mus musculus GN=Max PE=2 SV=1	B2RS19_MOUSE (+1)	0	0	0	0	0	0	0	0	0	0	0	0
Coiled-coil domain-containing protein KIAA1826 homolog OS=Mus musculus PE=2 SV=1	K1826_MOUSE	3.4497	2.2451	1.5665	0	0	0	0	0	0	0	0	0
ATP synthase subunit O, mitochondrial OS=Mus musculus GN=Atp5o PE=1 SV=1	ATPO_MOUSE (+1)	0	0	0	0	0	0	0	0	0	0	0	0
UPF0640 protein C3orf78 homolog OS=Mus musculus PE=2 SV=2	CC078_MOUSE	0	0	0.78324	0.76368	0	0.96709	1.3602	0	1.601	0.79269	0	0
Uncharacterized protein C9orf114 homolog OS=Mus musculus GN=D2Wsu81e PE=2 SV=1	CI114_MOUSE (+1)	0	0	0	0	0	0	0	0	0	0	0	0
DNA-directed RNA polymerases I and III subunit RPAC1 OS=Mus musculus GN=Polr1c PE=1 SV=3	RPAC1_MOUSE (+4)	1.3799	0.74835	0	0.76368	0.81504	0	0.68011	0.82919	0.80048	0.79269	0	0
ATPase family AAA domain-containing protein 5 OS=Mus musculus GN=Atad5 PE=1 SV=1	ATAD5_MOUSE (+1)	0.68994	1.4967	0.78324	1.5274	0	0	0	0	0	0.79269	0	0.90999
Metal-response element-binding transcription factor 2 OS=Mus musculus GN=Mtf2 PE=1 SV=2	MTF2_MOUSE	0.68994	0	1.5665	0	0	0	0	0	0	0	0	0
Heat shock protein HSP 90-alpha OS=Mus musculus GN=Hsp90aa1 PE=1 SV=4	HS90A_MOUSE (+3)	3.4497	2.2451	3.9162	0	2.4451	0	1.3602	3.3168	0	0	0	0
U3 small nucleolar ribonucleoprotein protein MPP10 OS=Mus musculus GN=Mphosph10 PE=1 SV=2	MPP10_MOUSE (+2)	0	0.74835	0	0	0	0	0.68011	1.6584	0.80048	0	0.75737	0
Cleavage and polyadenylation specificity factor subunit 3 OS=Mus musculus GN=Cpsf3 PE=1 SV=2	CPSF3_MOUSE (+3)	0	0	0.78324	0.76368	0	0	0.68011	0.82919	0.80048	0	0	0
Pre-mRNA branch site protein p14 OS=Mus musculus GN=Sf3b14 PE=2 SV=1	PM14_MOUSE	0	0	0.78324	0	0	1.9342	0.68011	0	0.80048	0	0	0
Dolichyl-diphosphooligosaccharide--protein glycosyltransferase subunit 1 OS=Mus musculus GN=Rpn1 PE=2 SV=1	RPN1_MOUSE (+3)	0	0	0.78324	0	0	0	0	0	0	0	0.75737	0
Cytospin-A OS=Mus musculus GN=Specc1l PE=1 SV=1	CYTSA_MOUSE (+1)	2.0698	0.74835	2.3497	0	0	0	0.68011	0	0	0.79269	0	0
Max-like protein X OS=Mus musculus GN=Mlx PE=1 SV=1	MLX_MOUSE (+5)	0	0	0	0	0	0	0	0	0	0	0	0
Kinesin-like protein KIF2C OS=Mus musculus GN=Kif2c PE=1 SV=1	KIF2C_MOUSE (+2)	0.68994	0.74835	0	0	1.6301	0	0	1.6584	0	0	0	0
Superkiller viralicidic activity 2-like 2 OS=Mus musculus GN=Skiv2l2 PE=2 SV=1	SK2L2_MOUSE (+1)	0.68994	0.74835	0	0	0.81504	0	0	1.6584	0	0	0	0
Kinesin-like protein KIF27 OS=Mus musculus GN=Kif27 PE=1 SV=1	KIF27_MOUSE	0.68994	0	0	0	0	0	0	0	0	0	0	0
MPN domain-containing protein OS=Mus musculus GN=Mpnd PE=2 SV=2	MPND_MOUSE (+2)	0	0	0	0	0	0	0	0	0	0.79269	0.75737	0
PHD finger-like domain-containing protein 5A OS=Mus musculus GN=Phf5a PE=1 SV=1	PHF5A_MOUSE	0	0	0	1.5274	0	0	1.3602	0	0.80048	0.79269	0	0
Probable ATP-dependent RNA helicase DDX47 OS=Mus musculus GN=Ddx47 PE=2 SV=2	DDX47_MOUSE (+2)	0.68994	0.74835	0	1.5274	0	0	2.0403	0	0	0	0	0
Eukaryotic translation initiation factor 5B OS=Mus musculus GN=Eif5b PE=1 SV=2	IF2P_MOUSE	0	0	1.5665	0	0	0.96709	0	0	0.80048	0.79269	0	0.90999
DNA (cytosine-5)-methyltransferase 3B OS=Mus musculus GN=Dnmt3b PE=1 SV=2	DNM3B_MOUSE (+5)	0	0	0	0.76368	0	0	0	0	0	0	0	0
Zinc finger and BTB domain-containing protein 7B OS=Mus musculus GN=Zbtb7b PE=1 SV=2	ZBT7B_MOUSE (+1)	0.68994	0	0	0	0	0	0	0	0	0	0	0
Twinkle protein, mitochondrial OS=Mus musculus GN=Peo1 PE=2 SV=1	PEO1_MOUSE	0	0.74835	0	0	0	0	0	0	0	0	3.0295	0
Lysine--tRNA ligase OS=Mus musculus GN=Kars PE=1 SV=1	SYK_MOUSE (+5)	0.68994	1.4967	0.78324	0	0	0	0.68011	0.82919	0	0	0	0
Mitochondrial import inner membrane translocase subunit Tim23 OS=Mus musculus GN=Timm23 PE=2 SV=1	TIM23_MOUSE (+2)	0.68994	0	0.78324	1.5274	0	0.96709	0.68011	0	0.80048	0	0	0
5'-3' exoribonuclease 2 OS=Mus musculus GN=Xrn2 PE=1 SV=1	XRN2_MOUSE (+1)	0	0	0	0.76368	0	0	1.3602	0.82919	0	0	0.75737	0
Emerin OS=Mus musculus GN=Emd PE=1 SV=1	EMD_MOUSE (+1)	1.3799	0	1.5665	0	0	0	1.3602	0	0	0	0	0
Serine/arginine repetitive matrix protein 1 OS=Mus musculus GN=Srrm1 PE=1 SV=2	SRRM1_MOUSE (+4)	0	0	0	0	0	0	0	0.82919	0	0	0	0
Midkine OS=Mus musculus GN=Mdk PE=2 SV=2	MK_MOUSE (+2)	0	0	0	0	0	0	0	0	0	0	0	0
60S ribosomal protein L34 OS=Mus musculus GN=Rpl34 PE=3 SV=2	RL34_MOUSE (+1)	0.68994	0	0.78324	0	0	0.96709	1.3602	0	1.601	0	0	0
Developmental pluripotency-associated protein 4 OS=Mus musculus GN=Dppa4 PE=1 SV=2	DPPA4_MOUSE	1.3799	0.74835	0.78324	1.5274	0	0.96709	0	0	0	0	0	0
Nuclear respiratory factor 1 OS=Mus musculus GN=Nrf1 PE=2 SV=2	NRF1_MOUSE (+7)	1.3799	0.74835	2.3497	0.76368	0	0	0	0	0	0	0	0
Polycomb protein Suz12 OS=Mus musculus GN=Suz12 PE=1 SV=2	SUZ12_MOUSE (+1)	0	0	0	0.76368	0	0	0	0	0	0	0	0
Protein cordon-bleu OS=Mus musculus GN=Cobl PE=1 SV=1	COBL_MOUSE	2.0698	1.4967	0.78324	0	0	0	0	0	0	0	0	0
5-azacytidine-induced protein 1 OS=Mus musculus GN=Azi1 PE=1 SV=2	AZI1_MOUSE (+1)	0	2.2451	0	0	0	0	0	0	0	0.79269	0.75737	0
Histone-lysine N-methyltransferase EZH2 OS=Mus musculus GN=Ezh2 PE=1 SV=2	EZH2_MOUSE (+5)	0	0	0	0	0	0	0	0	0	0	0.75737	0
Flap endonuclease GEN homolog 1 OS=Mus musculus GN=Gen1 PE=2 SV=2	GEN_MOUSE	0	0	0	0.76368	2.4451	0	0	0	0	0	2.2721	0
IQ domain-containing protein D OS=Mus musculus GN=Iqcd PE=2 SV=1	IQCD_MOUSE (+1)	0	0	0	0.76368	0	0.96709	0.68011	0	0	0	0	0
Stress-70 protein, mitochondrial OS=Mus musculus GN=Hspa9 PE=1 SV=3	GRP75_MOUSE (+3)	2.0698	0.74835	0	0	0	0	0	0	0	0	1.5147	1.82
60S ribosomal protein L28 OS=Mus musculus GN=Rpl28 PE=1 SV=2	RL28_MOUSE (+2)	0.68994	0	0	0	0	0	0	0	2.4014	0	0	0
80 kDa MCM3-associated protein OS=Mus musculus GN=Mcm3ap PE=2 SV=2	MCM3A_MOUSE (+3)	0.68994	0.74835	0	0	0	0	0	4.1459	0	0	0	0
AT-rich interactive domain-containing protein 3A OS=Mus musculus GN=Arid3a PE=1 SV=1	ARI3A_MOUSE	0.68994	0	0	0	0	0.96709	0	0	0	0.79269	1.5147	0.90999
Protein transport protein Sec61 subunit beta OS=Mus musculus GN=Sec61b PE=1 SV=3	SC61B_MOUSE (+1)	0	0	0	0	0	0	0	0	1.601	0	0	0
CCAAT/enhancer-binding protein zeta OS=Mus musculus GN=Cebpz PE=2 SV=2	CEBPZ_MOUSE	0	0	0.78324	0.76368	0	0	1.3602	0.82919	0.80048	0	0	0
Putative uncharacterized protein (Fragment) OS=Mus musculus PE=2 SV=1	Q3UT63_MOUSE (+1)	0.68994	0.74835	0.78324	0	0	0	0	0	0.80048	0	0	0
Nuclear apoptosis-inducing factor 1 OS=Mus musculus GN=Naif1 PE=2 SV=1	NAIF1_MOUSE	0	0	0	0	0	0	0	0	0	0	0	0
Krueppel-like factor 16 OS=Mus musculus GN=Klf16 PE=2 SV=2	KLF16_MOUSE (+1)	0.68994	0	0	0	0	0	0	0	0	0	0	0
Splicing factor 3A subunit 3 OS=Mus musculus GN=Sf3a3 PE=2 SV=2	SF3A3_MOUSE (+1)	0	0	0	0	0	0	0	0	0.80048	0.79269	0	0
Transcription elongation factor A protein 3 OS=Mus musculus GN=Tcea3 PE=1 SV=3	TCEA3_MOUSE (+1)	0.68994	0	0	1.5274	0.81504	0	0.68011	0	0	0	0	0
Krueppel-like factor 13 OS=Mus musculus GN=Klf13 PE=2 SV=2	KLF13_MOUSE (+1)	0	0	0	0	0	0	0	0	0	0	0	0
Transcription factor jun-D OS=Mus musculus GN=Jund PE=1 SV=1	JUND_MOUSE	0	0	0	0	0	0	0	0	0	0	0	0
Uncharacterized protein C11orf61 homolog OS=Mus musculus PE=1 SV=1	CK061_MOUSE	0	0	0	0	0	0	0	0	0	0	0	0
N-glycosylase/DNA lyase OS=Mus musculus GN=Ogg1 PE=2 SV=2	OGG1_MOUSE (+1)	0	0	0	2.291	1.6301	0.96709	0	0	0	0	0	0
MLX-interacting protein OS=Mus musculus GN=Mlxip PE=1 SV=1	MLXIP_MOUSE	0	0	0	0	0	0	0	0	0	0	0	0
Calcium-binding mitochondrial carrier protein Aralar2 OS=Mus musculus GN=Slc25a13 PE=1 SV=1	CMC2_MOUSE (+3)	0	0	0	0.76368	1.6301	0	0	0	0	0.79269	0	0
DNA annealing helicase and endonuclease ZRANB3 OS=Mus musculus GN=Zranb3 PE=1 SV=1	ZRAB3_MOUSE	0	0	0	2.291	2.4451	0	0	0	0	0	0	0
Bleomycin hydrolase OS=Mus musculus GN=Blmh PE=2 SV=1	BLMH_MOUSE (+1)	0	0	0	0	0	0	0	0	0	0	0	0
Zinc finger CCCH domain-containing protein 18 OS=Mus musculus GN=Zc3h18 PE=1 SV=1	ZCH18_MOUSE	0	0	0	0	0	0	1.3602	0	0.80048	0	0	0
Cytochrome c1, heme protein, mitochondrial OS=Mus musculus GN=Cyc1 PE=1 SV=1	CY1_MOUSE	0	0	0	0	0	0	0	0	0	0	0	0
Translocon-associated protein subunit gamma OS=Mus musculus GN=Ssr3 PE=1 SV=1	SSRG_MOUSE (+1)	0	0.74835	0	0.76368	0	0	0.68011	0	0	0	0	0
LIM domain only 7 OS=Mus musculus GN=Lmo7 PE=2 SV=1	A0T1J8_MOUSE (+1)	1.3799	0.74835	0.78324	0	0	0	0.68011	0	0	0	0	0
Deoxynucleotidyltransferase terminal-interacting protein 1 OS=Mus musculus GN=Dnttip1 PE=2 SV=1	TDIF1_MOUSE (+1)	1.3799	0	1.5665	0	0	0	0	0	0	0	0	0
Protein kinase C binding protein 1 OS=Mus musculus GN=Zmynd8 PE=4 SV=1	A2A482_MOUSE (+12)	0	0	0	0	0	0	0	0	0	0	0	0
Filamin-B OS=Mus musculus GN=Flnb PE=1 SV=3	FLNB_MOUSE	3.4497	0	2.3497	0	0	0	0	0	0	0	0	0
GCN1 general control of amino-acid synthesis 1-like 1 (Yeast) OS=Mus musculus GN=Gcn1l1 PE=2 SV=1	B2RWW6_MOUSE (+2)	0.68994	0.74835	0.78324	1.5274	0	0	0	0	0	0	0	0
Annexin A1 OS=Mus musculus GN=Anxa1 PE=2 SV=1	B7STB7_MOUSE	1.3799	0	0	0	0	0	0	1.6584	0	0.79269	0	0
Shugoshin-like 2 OS=Mus musculus GN=Sgol2 PE=1 SV=1	SGOL2_MOUSE	0	0	1.5665	0	0	0	0	0.82919	0.80048	0.79269	0	0
Ladinin-1 OS=Mus musculus GN=Lad1 PE=1 SV=1	LAD1_MOUSE (+1)	2.0698	0	1.5665	0	0	0	0	0	0	0	0	0
Mitochondrial import receptor subunit TOM70 OS=Mus musculus GN=Tomm70a PE=1 SV=2	TOM70_MOUSE (+2)	0	0	0	0	0	0	0	0	0	0	0	0
Zinc finger protein 639 OS=Mus musculus GN=Znf639 PE=2 SV=1	ZN639_MOUSE	2.7597	0.74835	0	0	0	0	0	0	0	0	0	0
Filaggrin-2 OS=Mus musculus GN=Flg2 PE=1 SV=2	FILA2_MOUSE (+2)	0	0	0	0	0	0	0	0	0	0	0	0
Chromatin assembly factor 1 subunit A OS=Mus musculus GN=Chaf1a PE=1 SV=1	CAF1A_MOUSE	0	0	0	0	0	0	0	0	0	0	2.2721	0
NADH dehydrogenase [ubiquinone] 1 alpha subcomplex subunit 9, mitochondrial OS=Mus musculus GN=Ndufa9 PE=1 SV=2	NDUA9_MOUSE	0	0	0	0	0	0	0.68011	0.82919	1.601	0	0	0
RING1 and YY1-binding protein OS=Mus musculus GN=Rybp PE=1 SV=1	RYBP_MOUSE	0	0	0	0	0	0	0	0	0	0.79269	0	0.90999
Dehydrogenase/reductase SDR family member 4 OS=Mus musculus GN=Dhrs4 PE=2 SV=3	DHRS4_MOUSE (+1)	0	0	0.78324	0	0	0	1.3602	0	0	0.79269	0	0
Zinc finger protein 771 OS=Mus musculus GN=Znf771 PE=2 SV=1	ZN771_MOUSE	0	0	0	0	0	0	0	0	0	0	0	0
Glycerol-3-phosphate dehydrogenase, mitochondrial OS=Mus musculus GN=Gpd2 PE=1 SV=2	GPDM_MOUSE (+1)	0	0	0	0	0	0	0	0	0	0	0	0
RNA binding motif protein 28 OS=Mus musculus GN=Rbm28 PE=2 SV=1	Q8R2W6_MOUSE	0	0	0	0	0	0	0.68011	0	1.601	0	0	0
LOC100045488 protein OS=Mus musculus GN=Zfp936 PE=2 SV=1	Q6NXV1_MOUSE	0	0	0	0.76368	0	0	0	0	0	0	0	0
G/T mismatch-specific thymine DNA glycosylase OS=Mus musculus GN=Tdg PE=2 SV=1	TDG_MOUSE (+3)	0	0	0	0	0	0	0	0	0	0.79269	1.5147	0
Zinc finger protein 131 OS=Mus musculus GN=Znf131 PE=2 SV=1	ZN131_MOUSE	2.0698	0	0.78324	0	0	0	0	0	0	0	0	0
Histone-lysine N-methyltransferase MLL4 OS=Mus musculus GN=Wbp7 PE=1 SV=3	MLL4_MOUSE (+5)	0	0	0	0	0.81504	0	0	0.82919	0	0	0	0
Zinc finger and BTB domain-containing protein 8A OS=Mus musculus GN=Zbtb8a PE=2 SV=1	ZBT8A_MOUSE	0	0	0	0	0	0	0	0	0	0	0	0
Myb-related protein B OS=Mus musculus GN=Mybl2 PE=1 SV=1	MYBB_MOUSE (+1)	2.7597	0	0	0	0	0	0	0	0	0	0	0
Putative RNA-binding protein 3 OS=Mus musculus GN=Rbm3 PE=1 SV=1	RBM3_MOUSE (+2)	0	0	0	0	0	0	0	0	0	0	0	0
Zinc finger protein 518B OS=Mus musculus GN=Znf518b PE=2 SV=1	Z518B_MOUSE	0	0	0	0	0	0	0	0	0	0	0	0
Something about silencing protein 10 OS=Mus musculus GN=Utp3 PE=1 SV=1	SAS10_MOUSE	0	0	0.78324	0	0	0	1.3602	0	0	0	0	0
U4/U6 small nuclear ribonucleoprotein Prp31 OS=Mus musculus GN=Prpf31 PE=2 SV=3	PRP31_MOUSE	0	0	0	0	0	0	0	0	0	0	0	0
Bifunctional glutamate/proline--tRNA ligase OS=Mus musculus GN=Eprs PE=2 SV=4	SYEP_MOUSE (+1)	0.68994	0	0	0	0	0	0	1.6584	0	0	0	0
Transcriptional repressor NF-X1 OS=Mus musculus GN=Nfx1 PE=2 SV=1	NFX1_MOUSE	0	0	0	0	0.81504	0	1.3602	0	0	0	0	0
Lethal(3)malignant brain tumor-like protein 3 OS=Mus musculus GN=L3mbtl3 PE=1 SV=1	LMBL3_MOUSE (+1)	1.3799	0.74835	0	0	0	0	0	0	0	0	0	0
Nuclear factor NF-kappa-B p105 subunit OS=Mus musculus GN=Nfkb1 PE=1 SV=2	NFKB1_MOUSE (+2)	1.3799	0	0	0.76368	0	0	0	0	0	0	0	0
Sterol regulatory element-binding protein 2 OS=Mus musculus GN=Srebf2 PE=1 SV=2	SRBP2_MOUSE	0	0	0	0	0	0	0	0	0	0	0.75737	0
Zinc finger and SCAN domain-containing protein 12 OS=Mus musculus GN=Zscan12 PE=2 SV=2	ZSC12_MOUSE (+2)	0	0	0	0	0	0	0	0	0	0	0	0
Zinc finger protein 740 OS=Mus musculus GN=Znf740 PE=1 SV=1	ZN740_MOUSE	2.0698	0	0	0	0	0	0	0	0	0	0	0
Epiplakin OS=Mus musculus GN=Eppk1 PE=1 SV=2	EPIPL_MOUSE	0	0	0	0	0	0	0	0	0	0	0	0
Supervillin OS=Mus musculus GN=Svil PE=1 SV=1	SVIL_MOUSE (+5)	0	1.4967	0	0	0	0	0	0	0	0	0	0
Forkhead box protein J3 OS=Mus musculus GN=Foxj3 PE=2 SV=1	FOXJ3_MOUSE	0	0	0	0	0	0	0	0	0	1.5854	0	0
Plakophilin-1 OS=Mus musculus GN=Pkp1 PE=1 SV=1	PKP1_MOUSE	0	0	0	0	0	0	0	0	0	0	0	0
Zinc finger RNA-binding protein OS=Mus musculus GN=Zfr PE=1 SV=2	ZFR_MOUSE (+1)	0	0	0	0	0	0	1.3602	0	0	0	0	0
Zinc finger protein 423 OS=Mus musculus GN=Znf423 PE=1 SV=2	ZN423_MOUSE (+2)	1.3799	0	0	0	0	0	0	0	0	0	0	0
DNA (cytosine-5)-methyltransferase 3-like OS=Mus musculus GN=Dnmt3l PE=1 SV=1	DNM3L_MOUSE (+1)	0	0	0	0	0	0	0	0	0	0	0	0
Uncharacterized protein OS=Mus musculus GN=Zcchc3 PE=2 SV=1	Q8BPK2_MOUSE	0	0	0	0	0	0	1.3602	0	0	0	0	0

## Sheet: Pax6
PAX6 probe
Identified Proteins	Accession Number	C - 1	C - 2	C - 3	5mC - 1	5mC - 2	5mC - 3	5hmC - 1	5hmC - 2	5hmC - 3	5fC - 1	5fC - 2	5fC - 3
Poly (ADP-ribose) polymerase family, member 1 OS=Mus musculus GN=Parp1 PE=2 SV=1	Q921K2_MOUSE	203.27	185.03	160.07	234.14	207.25	201.35	214.44	217.44	238.39	278.52	214.44	258.63
Heterogeneous nuclear ribonucleoprotein U OS=Mus musculus GN=Hnrnpu PE=1 SV=1	HNRPU_MOUSE	147.83	142.73	134.25	172.43	138.64	144.02	166.45	153.23	176.2	159.39	120.79	143.01
DNA ligase OS=Mus musculus GN=Lig3 PE=2 SV=1	Q80ZH7_MOUSE	97.016	75.332	58.089	130.68	124.63	123.05	134.96	151.77	139.92	119.12	99.075	109.54
DNA mismatch repair protein Msh2 OS=Mus musculus GN=Msh2 PE=2 SV=1	MSH2_MOUSE (+2)	109.34	87.227	82.615	125.24	105.03	106.27	100.47	103.61	98.465	112.41	86.86	108.02
Uncharacterized protein OS=Mus musculus GN=Dhx9 PE=4 SV=1	E9QNN1_MOUSE	103.18	92.513	108.43	101.64	92.424	88.089	92.972	99.233	91.555	97.313	82.789	95.845
X-ray repair cross-complementing protein 5 OS=Mus musculus GN=Xrcc5 PE=2 SV=4	XRCC5_MOUSE	100.1	85.905	74.87	103.46	91.024	93.682	97.471	105.07	95.01	97.313	84.146	101.93
Replication protein A 70 kDa DNA-binding subunit OS=Mus musculus GN=Rpa1 PE=2 SV=1	RFA1_MOUSE	92.396	71.367	68.416	96.198	81.221	75.505	83.975	83.181	82.917	107.38	84.146	95.845
X-ray repair cross-complementing protein 6 OS=Mus musculus GN=Xrcc6 PE=1 SV=5	XRCC6_MOUSE	78.537	64.759	70.997	99.828	81.221	75.505	91.473	86.099	86.372	88.924	63.788	82.153
Sal-like protein 4 OS=Mus musculus GN=Sall4 PE=1 SV=2	SALL4_MOUSE	63.137	42.292	33.562	114.35	119.03	103.47	73.478	83.181	86.372	33.556	23.072	33.47
Uncharacterized protein OS=Mus musculus GN=Hnrnpul2 PE=4 SV=1	F8VPM4_MOUSE	76.997	54.186	55.507	70.787	65.817	55.93	80.976	71.506	62.188	55.368	39.358	63.897
DNA topoisomerase 1 OS=Mus musculus GN=Top1 PE=1 SV=2	TOP1_MOUSE	66.217	62.116	83.906	61.712	60.216	48.939	58.482	62.75	67.37	57.045	50.216	54.769
Keratin, type II cytoskeletal 5 OS=Mus musculus GN=Krt5 PE=1 SV=1	K2C5_MOUSE (+2)	52.358	48.9	58.089	103.46	42.011	41.947	65.98	52.535	81.19	75.501	48.859	59.333
DNA ligase OS=Mus musculus GN=Lig3 PE=2 SV=1	Q3UC82_MOUSE	0	0	0	0	124.63	0	134.96	151.77	139.92	0	0	111.06
E3 ubiquitin-protein ligase UHRF1 OS=Mus musculus GN=Uhrf1 PE=1 SV=2	UHRF1_MOUSE (+1)	6.1597	7.9297	15.49	99.828	93.824	89.488	103.47	118.2	119.19	1.6778	1.3572	1.5213
MutS homolog 3 (E. coli) OS=Mus musculus GN=Msh3 PE=2 SV=1	B2RWY6_MOUSE	67.757	44.935	56.798	45.377	74.219	71.31	43.487	55.454	43.186	57.045	44.787	53.247
Keratin, type II cytoskeletal 6A OS=Mus musculus GN=Krt6a PE=2 SV=3	K2C6A_MOUSE (+1)	44.658	51.543	41.308	85.308	29.408	57.328	49.485	55.454	76.008	57.045	39.358	48.683
Transcription intermediary factor 1-beta OS=Mus musculus GN=Trim28 PE=1 SV=3	TIF1B_MOUSE (+1)	50.818	48.9	47.762	56.267	50.413	46.142	50.985	52.535	53.551	65.435	51.573	53.247
ATP-dependent RNA helicase DDX3X OS=Mus musculus GN=Ddx3x PE=1 SV=3	DDX3X_MOUSE (+3)	63.137	58.151	36.144	39.931	58.815	54.532	52.484	56.913	57.006	53.69	43.43	50.204
Keratin, type I cytoskeletal 14 OS=Mus musculus GN=Krt14 PE=1 SV=2	K1C14_MOUSE	30.799	42.292	41.308	81.678	35.009	51.735	46.486	55.454	76.008	65.435	43.43	48.683
Keratin, type I cytoskeletal 17 OS=Mus musculus GN=Krt17 PE=1 SV=3	K1C17_MOUSE	26.179	42.292	37.435	79.863	30.808	48.939	55.483	49.617	63.916	68.79	50.216	59.333
DNA mismatch repair protein Msh6 OS=Mus musculus GN=Msh6 PE=1 SV=3	MSH6_MOUSE (+1)	49.278	48.9	40.017	43.562	40.61	36.354	73.478	68.588	74.28	15.1	19.001	36.512
ADP/ATP translocase 2 OS=Mus musculus GN=Slc25a5 PE=1 SV=3	ADT2_MOUSE (+1)	38.498	37.005	42.598	54.452	40.61	39.151	49.485	43.779	43.186	48.656	43.43	44.119
Lamina-associated polypeptide 2, isoforms alpha/zeta OS=Mus musculus GN=Tmpo PE=1 SV=4	LAP2A_MOUSE	38.498	26.432	20.654	58.082	39.21	40.549	44.986	45.239	46.641	58.723	40.716	56.29
Heat shock cognate 71 kDa protein OS=Mus musculus GN=Hspa8 PE=1 SV=1	HSP7C_MOUSE (+2)	64.677	43.613	37.435	41.746	50.413	44.744	35.989	37.942	41.459	40.267	32.573	36.512
Probable ATP-dependent RNA helicase DDX5 OS=Mus musculus GN=Ddx5 PE=1 SV=2	DDX5_MOUSE (+3)	38.498	42.292	33.562	39.931	40.61	37.753	43.487	37.942	32.821	57.045	42.073	53.247
Uncharacterized protein OS=Mus musculus GN=Zfp462 PE=4 SV=1	B1AWL2_MOUSE	75.457	59.473	45.18	32.671	29.408	29.363	43.487	52.535	48.369	21.812	24.429	33.47
Bcl-2-associated transcription factor 1 OS=Mus musculus GN=Bclaf1 PE=1 SV=2	BCLF1_MOUSE (+1)	32.339	35.684	38.726	47.192	42.011	29.363	43.487	39.401	36.276	55.368	43.43	50.204
DNA repair protein XRCC1 OS=Mus musculus GN=Xrcc1 PE=1 SV=2	XRCC1_MOUSE	30.799	29.076	24.526	45.377	44.812	40.549	43.487	45.239	50.096	48.656	38.001	39.555
Estrogen related receptor, beta OS=Mus musculus GN=Esrrb PE=2 SV=2	A2RTQ7_MOUSE (+2)	61.597	56.83	49.053	59.897	57.415	57.328	28.491	39.401	36.276	5.0334	4.0716	4.564
Lamin-B1 OS=Mus musculus GN=Lmnb1 PE=1 SV=3	LMNB1_MOUSE	27.719	29.076	81.324	41.746	67.217	18.177	25.492	26.268	22.457	40.267	35.287	30.427
Keratin, type I cytoskeletal 42 OS=Mus musculus GN=Krt42 PE=1 SV=1	K1C42_MOUSE	29.259	26.432	28.399	56.267	23.806	36.354	32.99	36.483	48.369	41.945	27.144	38.034
Thyroid hormone receptor-associated protein 3 OS=Mus musculus GN=Thrap3 PE=1 SV=1	TR150_MOUSE (+1)	23.099	29.076	43.889	45.377	43.411	25.168	28.491	37.942	27.639	43.623	40.716	27.384
H/ACA ribonucleoprotein complex subunit 4 OS=Mus musculus GN=Dkc1 PE=1 SV=4	DKC1_MOUSE (+1)	36.958	30.397	25.817	36.301	26.607	36.354	37.489	29.186	31.094	41.945	36.644	38.034
BEN domain-containing protein 3 OS=Mus musculus GN=Bend3 PE=2 SV=1	BEND3_MOUSE	147.83	124.23	120.05	3.6301	2.8007	0	0	1.4593	0	0	0	0
Uncharacterized protein OS=Mus musculus GN=Zfp219 PE=2 SV=1	Q6IQX8_MOUSE	38.498	31.719	36.144	38.116	29.408	29.363	35.989	32.105	29.367	33.556	27.144	34.991
Bifunctional polynucleotide phosphatase/kinase OS=Mus musculus GN=Pnkp PE=1 SV=2	PNKP_MOUSE	24.639	19.824	10.327	27.226	43.411	36.354	34.49	49.617	46.641	36.912	29.858	34.991
ATPase family AAA domain-containing protein 3 OS=Mus musculus GN=Atad3 PE=1 SV=1	ATAD3_MOUSE (+1)	21.559	30.397	30.981	27.226	40.61	36.354	32.99	39.401	32.821	30.201	29.858	41.076
ATP synthase subunit alpha, mitochondrial OS=Mus musculus GN=Atp5a1 PE=1 SV=1	ATPA_MOUSE	15.399	33.04	11.618	29.041	23.806	32.16	34.49	40.861	41.459	35.234	48.859	44.119
Nuclear RNA export factor 1 OS=Mus musculus GN=Nxf1 PE=1 SV=3	NXF1_MOUSE (+1)	40.038	23.789	23.236	32.671	33.609	32.16	37.489	36.483	29.367	30.201	29.858	41.076
DNA topoisomerase 3-alpha OS=Mus musculus GN=Top3a PE=1 SV=1	TOP3A_MOUSE (+1)	46.198	42.292	30.981	19.966	32.208	23.77	16.495	23.349	19.002	36.912	38.001	47.162
Single-stranded DNA binding protein 1 OS=Mus musculus GN=Ssbp1 PE=2 SV=1	Q8R2K3_MOUSE	29.259	22.468	21.945	36.301	29.408	27.965	29.991	30.645	31.094	38.59	35.287	41.076
Keratin, type I cytoskeletal 16 OS=Mus musculus GN=Krt16 PE=1 SV=3	K1C16_MOUSE (+4)	26.179	30.397	16.781	43.562	16.804	36.354	23.993	40.861	50.096	36.912	20.358	28.906
DNA-directed RNA polymerase, mitochondrial OS=Mus musculus GN=Polrmt PE=2 SV=1	RPOM_MOUSE (+1)	38.498	27.754	24.526	25.411	33.609	22.372	38.988	37.942	25.912	33.556	27.144	34.991
WD repeat-containing protein 76 OS=Mus musculus GN=Wdr76 PE=2 SV=1	WDR76_MOUSE	38.498	34.362	18.072	25.411	30.808	30.761	34.49	36.483	31.094	35.234	25.787	27.384
ATP synthase subunit beta, mitochondrial OS=Mus musculus GN=Atp5b PE=1 SV=2	ATPB_MOUSE	13.859	34.362	7.7452	27.226	21.005	32.16	35.989	33.564	36.276	36.912	48.859	39.555
Myb-binding protein 1A OS=Mus musculus GN=Mybbp1a PE=1 SV=2	MBB1A_MOUSE (+1)	35.418	26.432	28.399	39.931	25.207	26.567	35.989	36.483	20.729	21.812	28.501	30.427
Actin, cytoplasmic 1 OS=Mus musculus GN=Actb PE=1 SV=1	ACTB_MOUSE (+5)	20.019	35.684	32.272	27.226	18.205	32.16	22.493	23.349	31.094	35.234	46.144	25.863
Polymerase delta-interacting protein 3 OS=Mus musculus GN=Poldip3 PE=2 SV=1	PDIP3_MOUSE (+2)	24.639	25.111	21.945	30.856	23.806	23.77	29.991	26.268	25.912	40.267	32.573	36.512
Elongation factor 1-alpha 1 OS=Mus musculus GN=Eef1a1 PE=1 SV=3	EF1A1_MOUSE (+2)	26.179	23.789	21.945	32.671	25.207	22.372	28.491	29.186	32.821	35.234	28.501	34.991
Helicase-like transcription factor OS=Mus musculus GN=Hltf PE=1 SV=1	HLTF_MOUSE	33.878	25.111	19.363	18.151	39.21	36.354	23.993	27.727	19.002	38.59	21.715	36.512
ADP/ATP translocase 1 OS=Mus musculus GN=Slc25a4 PE=1 SV=4	ADT1_MOUSE (+1)	26.179	25.111	25.817	32.671	22.406	26.567	29.991	26.268	25.912	30.201	28.501	27.384
LINE-1 type transposase domain-containing protein 1 OS=Mus musculus GN=L1td1 PE=2 SV=1	LITD1_MOUSE	21.559	29.076	18.072	27.226	26.607	23.77	26.992	29.186	20.729	25.167	35.287	31.948
Keratin, type II cytoskeletal 2 epidermal OS=Mus musculus GN=Krt2 PE=1 SV=1	K22E_MOUSE (+1)	20.019	25.111	25.817	38.116	21.005	19.575	25.492	21.89	38.004	28.523	20.358	25.863
Replication protein A 32 kDa subunit OS=Mus musculus GN=Rpa2 PE=1 SV=1	RFA2_MOUSE (+2)	24.639	21.146	19.363	30.856	25.207	23.77	25.492	23.349	27.639	30.201	23.072	27.384
Keratin, type II cytoskeletal 73 OS=Mus musculus GN=Krt73 PE=1 SV=1	K2C73_MOUSE	26.179	19.824	20.654	38.116	23.806	18.177	23.993	24.808	29.367	30.201	19.001	24.342
Uncharacterized protein OS=Mus musculus GN=4732456N10Rik PE=3 SV=1	E9Q1Z0_MOUSE (+2)	23.099	22.468	21.945	38.116	15.404	23.77	25.492	24.808	32.821	21.812	19.001	24.342
DNA polymerase beta OS=Mus musculus GN=Polb PE=2 SV=3	DPOLB_MOUSE	15.399	13.216	3.8726	34.486	33.609	36.354	20.994	29.186	22.457	23.489	24.429	25.863
Transcriptional activator protein Pur-beta OS=Mus musculus GN=Purb PE=1 SV=3	PURB_MOUSE	24.639	21.146	16.781	21.781	25.207	23.77	23.993	20.43	29.367	23.489	21.715	27.384
Heterogeneous nuclear ribonucleoprotein A1 OS=Mus musculus GN=Hnrnpa1 PE=1 SV=2	ROA1_MOUSE (+3)	16.939	21.146	23.236	19.966	22.406	20.974	17.995	21.89	20.729	33.556	28.501	30.427
Lamina-associated polypeptide 2, isoforms beta/delta/epsilon/gamma OS=Mus musculus GN=Tmpo PE=1 SV=4	LAP2B_MOUSE	18.479	13.216	15.49	32.671	19.605	20.974	25.492	18.971	25.912	30.201	23.072	31.948
Lymphocyte-specific helicase OS=Mus musculus GN=Hells PE=1 SV=2	HELLS_MOUSE	50.818	33.04	24.526	5.4452	28.007	26.567	19.494	27.727	25.912	8.389	14.929	7.6067
Tubulin beta-5 chain OS=Mus musculus GN=Tubb5 PE=1 SV=1	TBB5_MOUSE	21.559	25.111	29.69	19.966	29.408	20.974	23.993	21.89	22.457	18.456	21.715	16.735
Tubulin alpha-1B chain OS=Mus musculus GN=Tuba1b PE=1 SV=2	TBA1B_MOUSE	21.559	22.468	25.817	21.781	19.605	19.575	23.993	21.89	20.729	20.134	27.144	25.863
Poly(rC)-binding protein 1 OS=Mus musculus GN=Pcbp1 PE=1 SV=1	PCBP1_MOUSE	26.179	17.181	18.072	19.966	22.406	19.575	20.994	23.349	22.457	26.845	24.429	27.384
Keratin, type II cytoskeletal 2 oral OS=Mus musculus GN=Krt76 PE=2 SV=1	K22O_MOUSE	24.639	19.824	20.654	36.301	15.404	22.372	22.493	18.971	27.639	25.167	16.286	18.256
Heterogeneous nuclear ribonucleoprotein D0 OS=Mus musculus GN=Hnrnpd PE=1 SV=2	HNRPD_MOUSE	27.719	17.181	15.49	7.2603	14.004	13.982	14.995	14.593	12.092	45.301	38.001	38.034
Nucleolin OS=Mus musculus GN=Ncl PE=1 SV=2	NUCL_MOUSE (+1)	6.1597	22.468	40.017	9.0753	23.806	16.779	19.494	14.593	19.002	26.845	25.787	28.906
Probable ATP-dependent RNA helicase DDX41 OS=Mus musculus GN=Ddx41 PE=1 SV=2	DDX41_MOUSE	29.259	22.468	10.327	21.781	29.408	19.575	29.991	24.808	20.729	11.745	12.215	19.778
Keratin, type I cytoskeletal 10 OS=Mus musculus GN=Krt10 PE=1 SV=3	K1C10_MOUSE (+2)	15.399	15.859	18.072	32.671	16.804	18.177	17.995	18.971	29.367	26.845	20.358	19.778
Heterogeneous nuclear ribonucleoproteins A2/B1 OS=Mus musculus GN=Hnrnpa2b1 PE=1 SV=2	ROA2_MOUSE (+1)	12.319	22.468	24.526	10.89	21.005	18.177	20.994	18.971	20.729	21.812	27.144	21.299
Junction plakoglobin OS=Mus musculus GN=Jup PE=1 SV=3	PLAK_MOUSE (+1)	1.5399	9.2513	16.781	56.267	16.804	2.7965	31.491	18.971	43.186	30.201	2.7144	9.1281
Transcription factor AP-2 gamma OS=Mus musculus GN=Tfap2c PE=1 SV=2	AP2C_MOUSE (+3)	33.878	22.468	20.654	27.226	23.806	20.974	25.492	29.186	25.912	1.6778	2.7144	1.5213
Telomere-associated protein RIF1 OS=Mus musculus GN=Rif1 PE=1 SV=2	RIF1_MOUSE	24.639	26.432	21.945	23.596	16.804	20.974	22.493	17.512	15.547	10.067	12.215	18.256
Keratin, type I cytoskeletal 13 OS=Mus musculus GN=Krt13 PE=1 SV=2	K1C13_MOUSE (+1)	26.179	14.538	23.236	38.116	12.603	13.982	13.496	14.593	20.729	25.167	13.572	13.692
Arginine and glutamate-rich protein 1 OS=Mus musculus GN=Arglu1 PE=1 SV=2	ARGL1_MOUSE	21.559	14.538	16.781	21.781	19.605	16.779	23.993	17.512	25.912	16.778	14.929	18.256
Desmoplakin OS=Mus musculus GN=Dsp PE=3 SV=1	DESP_MOUSE	3.0799	10.573	18.072	59.897	5.6014	1.3982	11.996	30.645	67.37	13.422	2.7144	3.0427
Aprataxin OS=Mus musculus GN=Aptx PE=2 SV=2	APTX_MOUSE (+3)	10.78	10.573	2.5817	18.151	21.005	20.974	25.492	27.727	24.184	20.134	20.358	22.82
Activated RNA polymerase II transcriptional coactivator p15 OS=Mus musculus GN=Sub1 PE=1 SV=3	TCP4_MOUSE	13.859	10.573	9.036	19.966	15.404	15.381	16.495	14.593	13.82	38.59	25.787	27.384
Poly(U)-binding-splicing factor PUF60 OS=Mus musculus GN=Puf60 PE=2 SV=2	PUF60_MOUSE	13.859	15.859	14.199	21.781	19.605	19.575	22.493	16.052	17.274	25.167	16.286	18.256
Uncharacterized protein C3orf63 homolog OS=Mus musculus GN=D14Abb1e PE=2 SV=2	CC063_MOUSE (+1)	18.479	13.216	10.327	16.336	19.605	19.575	19.494	16.052	8.6372	26.845	24.429	27.384
Heterogeneous nuclear ribonucleoprotein A3 OS=Mus musculus GN=Hnrnpa3 PE=1 SV=1	ROA3_MOUSE (+6)	13.859	15.859	23.236	10.89	16.804	19.575	14.995	14.593	15.547	30.201	21.715	22.82
MAX gene-associated protein OS=Mus musculus GN=Mga PE=2 SV=1	MGAP_MOUSE (+1)	69.297	55.508	50.344	3.6301	5.6014	5.593	7.4977	13.134	8.6372	0	0	0
Heterogeneous nuclear ribonucleoprotein M OS=Mus musculus GN=Hnrnpm PE=1 SV=3	HNRPM_MOUSE (+3)	12.319	21.146	49.053	5.4452	22.406	15.381	11.996	18.971	13.82	13.422	16.286	18.256
Putative uncharacterized protein OS=Mus musculus GN=Actb PE=2 SV=1	Q3UBP6_MOUSE	0	34.362	29.69	23.596	0	32.16	22.493	0	27.639	0	43.43	0
RNA-binding protein 39 OS=Mus musculus GN=Rbm39 PE=1 SV=2	RBM39_MOUSE (+2)	21.559	14.538	12.909	18.151	21.005	15.381	16.495	14.593	19.002	21.812	17.643	19.778
Telomeric repeat binding factor 1 OS=Mus musculus GN=Terf1 PE=2 SV=1	Q7TSK8_MOUSE	16.939	15.859	14.199	23.596	16.804	15.381	19.494	14.593	17.274	20.134	16.286	21.299
Keratin, type II cytoskeletal 79 OS=Mus musculus GN=Krt79 PE=1 SV=2	K2C79_MOUSE	16.939	15.859	15.49	23.596	11.203	16.779	19.494	16.052	22.457	16.778	14.929	15.213
Nucleolar protein 56 OS=Mus musculus GN=Nop56 PE=1 SV=2	NOP56_MOUSE (+1)	12.319	15.859	36.144	7.2603	14.004	9.7877	14.995	16.052	13.82	25.167	21.715	16.735
Nucleolar transcription factor 1 OS=Mus musculus GN=Ubtf PE=1 SV=1	UBF1_MOUSE (+1)	16.939	21.146	18.072	14.521	18.205	8.3895	29.991	20.43	17.274	15.1	8.1431	15.213
MKIAA1803 protein (Fragment) OS=Mus musculus GN=Zfp462 PE=2 SV=1	Q69ZA0_MOUSE	29.259	23.789	20.654	16.336	14.004	11.186	17.995	23.349	22.457	0	9.5003	13.692
Splicing factor U2AF 65 kDa subunit OS=Mus musculus GN=U2af2 PE=1 SV=3	U2AF2_MOUSE (+1)	13.859	15.859	14.199	18.151	21.005	16.779	14.995	21.89	17.274	13.422	14.929	18.256
Three prime repair exonuclease 1 OS=Mus musculus GN=Trex1 PE=1 SV=2	TREX1_MOUSE	18.479	13.216	11.618	18.151	12.603	13.982	19.494	17.512	19.002	16.778	16.286	19.778
Uncharacterized protein OS=Mus musculus GN=Zfml PE=4 SV=1	E9QML5_MOUSE (+1)	12.319	7.9297	18.072	14.521	16.804	16.779	19.494	20.43	8.6372	20.134	20.358	21.299
THO complex subunit 4 OS=Mus musculus GN=Alyref PE=1 SV=3	THOC4_MOUSE	16.939	14.538	12.909	21.781	16.804	12.584	17.995	16.052	13.82	18.456	14.929	19.778
Histone deacetylase 1 OS=Mus musculus GN=Hdac1 PE=1 SV=1	HDAC1_MOUSE (+1)	24.639	15.859	12.909	21.781	29.408	27.965	14.995	13.134	10.365	8.389	9.5003	7.6067
Heterogeneous nuclear ribonucleoprotein A/B OS=Mus musculus GN=Hnrnpab PE=1 SV=1	ROAA_MOUSE (+1)	10.78	14.538	15.49	9.0753	9.8025	12.584	13.496	11.674	10.365	31.878	25.787	28.906
Transcription factor A, mitochondrial OS=Mus musculus GN=Tfam PE=1 SV=2	TFAM_MOUSE	30.799	15.859	18.072	12.705	8.4022	12.584	14.995	10.215	8.6372	18.456	16.286	21.299
Keratin, type II cytoskeletal 1 OS=Mus musculus GN=Krt1 PE=1 SV=4	K2C1_MOUSE	15.399	13.216	12.909	19.966	14.004	13.982	14.995	14.593	19.002	16.778	13.572	15.213
F-box/WD repeat-containing protein 11 OS=Mus musculus GN=Fbxw11 PE=1 SV=1	FBW1B_MOUSE (+2)	24.639	14.538	7.7452	16.336	15.404	20.974	26.992	21.89	17.274	8.389	0	6.0854
Keratin, type I cytoskeletal 19 OS=Mus musculus GN=Krt19 PE=1 SV=1	K1C19_MOUSE (+1)	16.939	13.216	16.781	27.226	0	15.381	11.996	14.593	19.002	16.778	12.215	13.692
Poly [ADP-ribose] polymerase 2 OS=Mus musculus GN=Parp2 PE=1 SV=3	PARP2_MOUSE	12.319	6.6081	5.1634	21.781	23.806	13.982	22.493	20.43	20.729	5.0334	6.7859	10.649
Sal-like 1 (Drosophila) OS=Mus musculus GN=Sall1 PE=2 SV=1	Q6P5E3_MOUSE	7.6997	3.9649	0	34.486	40.61	44.744	4.4986	18.971	8.6372	3.3556	0	0
Heterogeneous nuclear ribonucleoprotein F OS=Mus musculus GN=Hnrnpf PE=1 SV=3	HNRPF_MOUSE	13.859	14.538	15.49	12.705	11.203	16.779	14.995	11.674	10.365	15.1	13.572	15.213
Heterogeneous nuclear ribonucleoprotein H OS=Mus musculus GN=Hnrnph1 PE=1 SV=3	HNRH1_MOUSE (+2)	10.78	14.538	11.618	10.89	14.004	12.584	14.995	13.134	17.274	16.778	14.929	12.171
Heterogeneous nuclear ribonucleoproteins C1/C2 OS=Mus musculus GN=Hnrnpc PE=1 SV=1	HNRPC_MOUSE (+1)	7.6997	22.468	27.108	5.4452	15.404	12.584	8.9973	10.215	6.9098	20.134	19.001	7.6067
Replication protein A 14 kDa subunit OS=Mus musculus GN=Rpa3 PE=2 SV=1	RFA3_MOUSE	12.319	10.573	11.618	12.705	11.203	11.186	13.496	14.593	13.82	20.134	14.929	16.735
Insulin-like growth factor 2 mRNA-binding protein 1 OS=Mus musculus GN=Igf2bp1 PE=1 SV=1	IF2B1_MOUSE	9.2396	14.538	24.526	10.89	18.205	9.7877	8.9973	11.674	6.9098	16.778	17.643	13.692
Tubulin beta-2C chain OS=Mus musculus GN=Tubb2c PE=1 SV=1	TBB2C_MOUSE	16.939	22.468	21.945	16.336	0	16.779	20.994	0	17.274	15.1	14.929	0
Uncharacterized protein OS=Mus musculus GN=Nsd1 PE=3 SV=1	E9QAE4_MOUSE	33.878	21.146	12.909	9.0753	25.207	19.575	11.996	13.134	8.6372	0	1.3572	4.564
Keratin, type II cytoskeletal 1b OS=Mus musculus GN=Krt77 PE=1 SV=1	K2C1B_MOUSE (+2)	0	17.181	12.909	23.596	12.603	15.381	0	14.593	24.184	15.1	12.215	13.692
FACT complex subunit SPT16 OS=Mus musculus GN=Supt16h PE=1 SV=2	SP16H_MOUSE	13.859	9.2513	14.199	9.0753	12.603	15.381	19.494	21.89	13.82	11.745	5.4288	10.649
Protein RCC2 OS=Mus musculus GN=Rcc2 PE=2 SV=1	RCC2_MOUSE	3.0799	7.9297	1.2909	5.4452	11.203	9.7877	20.994	10.215	13.82	26.845	19.001	27.384
Splicing factor, proline- and glutamine-rich OS=Mus musculus GN=Sfpq PE=1 SV=1	SFPQ_MOUSE	13.859	10.573	7.7452	12.705	11.203	9.7877	13.496	16.052	15.547	16.778	12.215	16.735
60S ribosomal protein L23 OS=Mus musculus GN=Rpl23 PE=1 SV=1	RL23_MOUSE (+1)	9.2396	15.859	18.072	10.89	15.404	12.584	8.9973	13.134	13.82	10.067	13.572	13.692
Hypermethylated in cancer 2 protein OS=Mus musculus GN=Hic2 PE=2 SV=4	HIC2_MOUSE	23.099	18.503	14.199	10.89	12.603	11.186	8.9973	10.215	8.6372	13.422	10.858	10.649
rRNA 2'-O-methyltransferase fibrillarin OS=Mus musculus GN=Fbl PE=1 SV=2	FBRL_MOUSE (+1)	10.78	15.859	27.108	9.0753	12.603	6.9912	10.497	13.134	10.365	11.745	12.215	12.171
MCG17387, isoform CRA_a OS=Mus musculus GN=Rplp0 PE=2 SV=1	Q5FWB6_MOUSE	7.6997	11.895	9.036	10.89	11.203	12.584	13.496	14.593	15.547	15.1	16.286	12.171
40S ribosomal protein S4, X isoform OS=Mus musculus GN=Rps4x PE=2 SV=2	RS4X_MOUSE (+1)	7.6997	14.538	12.909	7.2603	12.603	13.982	14.995	13.134	10.365	10.067	17.643	13.692
RNA-binding protein 14 OS=Mus musculus GN=Rbm14 PE=1 SV=1	RBM14_MOUSE	4.6198	7.9297	10.327	1.8151	18.205	13.982	17.995	23.349	15.547	11.745	9.5003	13.692
H/ACA ribonucleoprotein complex subunit 3 OS=Mus musculus GN=Nop10 PE=2 SV=1	NOP10_MOUSE	12.319	10.573	10.327	16.336	11.203	9.7877	14.995	11.674	10.365	15.1	12.215	13.692
Uncharacterized protein OS=Mus musculus GN=2500003M10Rik PE=4 SV=1	E9PW20_MOUSE (+2)	12.319	9.2513	7.7452	12.705	14.004	11.186	17.995	11.674	13.82	13.422	12.215	10.649
Histone H2B type 1-C/E/G OS=Mus musculus GN=Hist1h2bc PE=1 SV=3	H2B1C_MOUSE (+4)	6.1597	13.216	21.945	14.521	15.404	8.3895	10.497	8.7559	10.365	11.745	14.929	10.649
Non-POU domain-containing octamer-binding protein OS=Mus musculus GN=Nono PE=1 SV=3	NONO_MOUSE (+4)	4.6198	9.2513	1.2909	12.705	16.804	16.779	16.495	13.134	8.6372	15.1	12.215	18.256
Aurora kinase B OS=Mus musculus GN=Aurkb PE=1 SV=2	AURKB_MOUSE	13.859	11.895	7.7452	14.521	15.404	11.186	10.497	14.593	12.092	11.745	9.5003	12.171
Periphilin-1 OS=Mus musculus GN=Pphln1 PE=1 SV=1	PPHLN_MOUSE	12.319	9.2513	11.618	10.89	11.203	8.3895	13.496	11.674	8.6372	16.778	16.286	13.692
Recombining binding protein suppressor of hairless OS=Mus musculus GN=Rbpj PE=1 SV=1	SUH_MOUSE (+3)	12.319	6.6081	6.4543	27.226	22.406	18.177	8.9973	14.593	6.9098	8.389	2.7144	7.6067
Prohibitin OS=Mus musculus GN=Phb PE=1 SV=1	PHB_MOUSE	3.0799	14.538	2.5817	10.89	5.6014	18.177	10.497	14.593	12.092	11.745	23.072	15.213
RecQ-mediated genome instability protein 1 OS=Mus musculus GN=Rmi1 PE=2 SV=1	RMI1_MOUSE	16.939	15.859	7.7452	5.4452	15.404	9.7877	5.9982	10.215	8.6372	13.422	13.572	15.213
DNA topoisomerase 2-alpha OS=Mus musculus GN=Top2a PE=1 SV=2	TOP2A_MOUSE	6.1597	10.573	14.199	5.4452	12.603	8.3895	16.495	21.89	13.82	5.0334	6.7859	16.735
Prohibitin-2 OS=Mus musculus GN=Phb2 PE=1 SV=1	PHB2_MOUSE (+1)	1.5399	14.538	2.5817	5.4452	8.4022	16.779	14.995	10.215	15.547	8.389	24.429	15.213
Collagen alpha-1(XVIII) chain OS=Mus musculus GN=Col18a1 PE=1 SV=4	COIA1_MOUSE (+1)	10.78	6.6081	6.4543	10.89	9.8025	9.7877	14.995	13.134	10.365	18.456	10.858	13.692
Uncharacterized protein (Fragment) OS=Mus musculus GN=Wiz PE=4 SV=1	F6ZBR8_MOUSE	20.019	21.146	15.49	5.4452	9.8025	6.9912	10.497	13.134	10.365	10.067	8.1431	4.564
Phosphate carrier protein, mitochondrial OS=Mus musculus GN=Slc25a3 PE=1 SV=1	MPCP_MOUSE (+1)	4.6198	14.538	5.1634	7.2603	9.8025	15.381	8.9973	16.052	12.092	6.7112	19.001	15.213
Tet oncogene 1 OS=Mus musculus GN=Tet1 PE=2 SV=1	D0VLQ4_MOUSE (+1)	0	1.3216	3.8726	25.411	30.808	27.965	13.496	17.512	13.82	0	0	0
Histone H4 OS=Mus musculus GN=Hist1h4a PE=1 SV=2	H4_MOUSE (+1)	7.6997	11.895	23.236	10.89	9.8025	5.593	8.9973	8.7559	12.092	13.422	10.858	10.649
Ribosomal protein S5 OS=Mus musculus GN=Rps5 PE=2 SV=1	Q91V55_MOUSE	7.6997	14.538	9.036	12.705	12.603	9.7877	10.497	11.674	10.365	8.389	12.215	13.692
Histone-binding protein RBBP4 OS=Mus musculus GN=Rbbp4 PE=1 SV=5	RBBP4_MOUSE (+1)	16.939	14.538	11.618	14.521	16.804	19.575	7.4977	13.134	10.365	3.3556	2.7144	1.5213
Type I epidermal keratin (Fragment) OS=Mus musculus GN=Krt14 PE=2 SV=1	Q61782_MOUSE	10.78	10.573	9.036	14.521	9.8025	9.7877	10.497	11.674	13.82	11.745	9.5003	9.1281
Putative RNA-binding protein Luc7-like 1 OS=Mus musculus GN=Luc7l PE=2 SV=2	LUC7L_MOUSE	13.859	7.9297	7.7452	9.0753	14.004	9.7877	10.497	11.674	10.365	11.745	10.858	12.171
Probable ATP-dependent RNA helicase DDX17 OS=Mus musculus GN=Ddx17 PE=2 SV=1	DDX17_MOUSE (+1)	0	0	11.618	12.705	14.004	15.381	14.995	16.052	6.9098	20.134	0	15.213
Poly(rC)-binding protein 2 OS=Mus musculus GN=Pcbp2 PE=1 SV=1	PCBP2_MOUSE (+2)	13.859	9.2513	10.327	9.0753	8.4022	8.3895	5.9982	8.7559	13.82	13.422	12.215	10.649
Ribosomal biogenesis protein LAS1L OS=Mus musculus GN=Las1l PE=1 SV=1	LAS1L_MOUSE	4.6198	3.9649	1.2909	10.89	16.804	4.1947	14.995	2.9186	12.092	18.456	12.215	19.778
Zinc finger and BTB domain-containing protein 9 OS=Mus musculus GN=Zbtb9 PE=2 SV=1	ZBTB9_MOUSE	12.319	11.895	6.4543	10.89	12.603	11.186	10.497	10.215	12.092	10.067	4.0716	9.1281
Putative uncharacterized protein OS=Mus musculus GN=Nolc1 PE=2 SV=1	Q3UI16_MOUSE	10.78	10.573	11.618	3.6301	8.4022	6.9912	14.995	7.2965	5.1823	11.745	12.215	16.735
40S ribosomal protein S3 OS=Mus musculus GN=Rps3 PE=1 SV=1	RS3_MOUSE (+1)	3.0799	17.181	11.618	3.6301	9.8025	13.982	8.9973	5.8372	15.547	5.0334	17.643	7.6067
40S ribosomal protein S9 OS=Mus musculus GN=Rps9 PE=2 SV=3	RS9_MOUSE	4.6198	11.895	5.1634	10.89	9.8025	9.7877	7.4977	11.674	12.092	10.067	16.286	9.1281
Putative RNA-binding protein Luc7-like 2 OS=Mus musculus GN=Luc7l2 PE=1 SV=1	LC7L2_MOUSE (+1)	9.2396	7.9297	7.7452	9.0753	9.8025	9.7877	13.496	7.2965	13.82	10.067	10.858	9.1281
Polyadenylate-binding protein 1 OS=Mus musculus GN=Pabpc1 PE=1 SV=2	PABP1_MOUSE (+1)	4.6198	10.573	5.1634	14.521	12.603	12.584	8.9973	8.7559	5.1823	15.1	10.858	9.1281
RuvB-like 1 OS=Mus musculus GN=Ruvbl1 PE=1 SV=1	RUVB1_MOUSE (+2)	13.859	13.216	11.618	9.0753	9.8025	8.3895	10.497	7.2965	3.4549	8.389	9.5003	12.171
Splicing factor 3B subunit 1 OS=Mus musculus GN=Sf3b1 PE=1 SV=1	SF3B1_MOUSE	4.6198	2.6432	16.781	3.6301	18.205	6.9912	17.995	5.8372	6.9098	15.1	10.858	7.6067
Heterogeneous nuclear ribonucleoprotein L OS=Mus musculus GN=Hnrnpl PE=1 SV=2	HNRPL_MOUSE	4.6198	10.573	19.363	3.6301	9.8025	5.593	11.996	13.134	6.9098	11.745	10.858	7.6067
Transcriptional activator protein Pur-alpha OS=Mus musculus GN=Pura PE=1 SV=1	PURA_MOUSE	12.319	7.9297	6.4543	9.0753	9.8025	6.9912	8.9973	10.215	10.365	10.067	9.5003	13.692
Microfibrillar-associated protein 1 OS=Mus musculus GN=Mfap1 PE=1 SV=1	MFAP1_MOUSE (+1)	9.2396	10.573	9.036	14.521	14.004	9.7877	7.4977	10.215	8.6372	10.067	8.1431	3.0427
Glyceraldehyde-3-phosphate dehydrogenase OS=Mus musculus GN=Gapdh PE=1 SV=2	G3P_MOUSE (+2)	0	17.181	3.8726	7.2603	1.4004	13.982	4.4986	7.2965	15.547	6.7112	24.429	12.171
Enhancer of rudimentary homolog OS=Mus musculus GN=Erh PE=1 SV=1	ERH_MOUSE (+1)	9.2396	9.2513	6.4543	12.705	8.4022	8.3895	7.4977	8.7559	12.092	13.422	9.5003	7.6067
60S ribosomal protein L38 OS=Mus musculus GN=Rpl38 PE=2 SV=3	RL38_MOUSE (+1)	10.78	6.6081	9.036	12.705	7.0018	8.3895	8.9973	7.2965	12.092	8.389	10.858	10.649
H/ACA ribonucleoprotein complex subunit 2 OS=Mus musculus GN=Nhp2 PE=2 SV=1	NHP2_MOUSE (+1)	10.78	7.9297	7.7452	10.89	8.4022	8.3895	10.497	7.2965	8.6372	13.422	8.1431	10.649
78 kDa glucose-regulated protein OS=Mus musculus GN=Hspa5 PE=1 SV=3	GRP78_MOUSE (+3)	16.939	14.538	9.036	7.2603	14.004	9.7877	10.497	5.8372	5.1823	3.3556	4.0716	10.649
Ubiquitin-40S ribosomal protein S27a OS=Mus musculus GN=Rps27a PE=1 SV=2	RS27A_MOUSE (+1)	7.6997	10.573	9.036	10.89	8.4022	8.3895	5.9982	7.2965	12.092	11.745	9.5003	9.1281
Splicing factor 3B subunit 3 OS=Mus musculus GN=Sf3b3 PE=2 SV=1	SF3B3_MOUSE (+1)	1.5399	3.9649	16.781	7.2603	12.603	5.593	10.497	5.8372	8.6372	23.489	8.1431	6.0854
Uncharacterized protein OS=Mus musculus GN=Hnrnpa0 PE=2 SV=1	Q9CX86_MOUSE	7.6997	6.6081	10.327	3.6301	4.2011	9.7877	7.4977	5.8372	5.1823	13.422	16.286	18.256
Heterogeneous nuclear ribonucleoprotein G-like 1 OS=Mus musculus GN=Rbmxl1 PE=2 SV=1	RBMXL_MOUSE	6.1597	7.9297	12.909	9.0753	9.8025	5.593	7.4977	7.2965	5.1823	13.422	10.858	12.171
UDP-N-acetylglucosamine--peptide N-acetylglucosaminyltransferase 110 kDa subunit OS=Mus musculus GN=Ogt PE=1 SV=2	OGT1_MOUSE	7.6997	1.3216	0	23.596	25.207	22.372	7.4977	13.134	6.9098	0	0	0
Splicing factor U2AF 35 kDa subunit OS=Mus musculus GN=U2af1 PE=1 SV=4	U2AF1_MOUSE (+1)	7.6997	5.2865	6.4543	12.705	8.4022	6.9912	8.9973	7.2965	8.6372	11.745	12.215	10.649
Histone H2A type 2-A OS=Mus musculus GN=Hist2h2aa1 PE=1 SV=3	H2A2A_MOUSE (+3)	7.6997	10.573	14.199	9.0753	8.4022	6.9912	8.9973	7.2965	8.6372	10.067	8.1431	6.0854
Nucleolar RNA helicase 2 OS=Mus musculus GN=Ddx21 PE=1 SV=3	DDX21_MOUSE	12.319	10.573	24.526	3.6301	4.2011	6.9912	8.9973	7.2965	5.1823	5.0334	12.215	3.0427
Cleavage and polyadenylation specificity factor subunit 6 OS=Mus musculus GN=Cpsf6 PE=1 SV=1	CPSF6_MOUSE	7.6997	11.895	7.7452	9.0753	9.8025	8.3895	7.4977	11.674	8.6372	5.0334	4.0716	12.171
Euchromatic histone lysine N-methyltransferase 2 OS=Mus musculus GN=Ehmt2 PE=3 SV=1	A2CG73_MOUSE (+2)	21.559	14.538	21.945	0	1.4004	2.7965	11.996	13.134	6.9098	0	2.7144	6.0854
UV excision repair protein RAD23 homolog B OS=Mus musculus GN=Rad23b PE=1 SV=2	RD23B_MOUSE (+2)	9.2396	5.2865	3.8726	5.4452	12.603	11.186	10.497	14.593	5.1823	6.7112	8.1431	6.0854
Putative uncharacterized protein OS=Mus musculus GN=Ptbp1 PE=2 SV=1	Q3T984_MOUSE (+3)	3.0799	5.2865	20.654	1.8151	7.0018	4.1947	7.4977	7.2965	6.9098	10.067	10.858	12.171
Cleavage and polyadenylation specificity factor subunit 5 OS=Mus musculus GN=Nudt21 PE=2 SV=1	CPSF5_MOUSE	6.1597	9.2513	0	7.2603	8.4022	9.7877	7.4977	10.215	10.365	8.389	9.5003	9.1281
Mitochondrial inner membrane protein OS=Mus musculus GN=Immt PE=1 SV=1	IMMT_MOUSE (+1)	4.6198	3.9649	6.4543	10.89	4.2011	4.1947	8.9973	8.7559	6.9098	6.7112	12.215	16.735
High mobility group protein B1 OS=Mus musculus GN=Hmgb1 PE=1 SV=2	HMGB1_MOUSE (+5)	4.6198	13.216	0	0	4.2011	8.3895	1.4995	7.2965	6.9098	18.456	19.001	10.649
Treacle protein OS=Mus musculus GN=Tcof1 PE=1 SV=1	TCOF_MOUSE (+2)	9.2396	10.573	7.7452	5.4452	8.4022	6.9912	7.4977	7.2965	10.365	5.0334	8.1431	6.0854
ATP-dependent zinc metalloprotease YME1L1 OS=Mus musculus GN=Yme1l1 PE=2 SV=1	YMEL1_MOUSE (+1)	6.1597	5.2865	6.4543	7.2603	9.8025	5.593	11.996	4.3779	5.1823	8.389	8.1431	13.692
60S ribosomal protein L11 OS=Mus musculus GN=Rpl11 PE=1 SV=4	RL11_MOUSE (+2)	4.6198	7.9297	7.7452	7.2603	5.6014	6.9912	8.9973	7.2965	8.6372	10.067	9.5003	7.6067
Transcription factor E3 OS=Mus musculus GN=Tfe3 PE=1 SV=2	TFE3_MOUSE (+2)	33.878	27.754	19.363	0	2.8007	0	2.9991	1.4593	3.4549	0	0	0
POU domain, class 5, transcription factor 1 OS=Mus musculus GN=Pou5f1 PE=1 SV=1	PO5F1_MOUSE	7.6997	13.216	6.4543	3.6301	9.8025	8.3895	7.4977	5.8372	3.4549	8.389	8.1431	9.1281
Nucleolar protein 58 OS=Mus musculus GN=Nop58 PE=1 SV=1	NOP58_MOUSE	10.78	2.6432	21.945	1.8151	2.8007	5.593	7.4977	4.3779	1.7274	8.389	13.572	9.1281
Putative pre-mRNA-splicing factor ATP-dependent RNA helicase DHX15 OS=Mus musculus GN=Dhx15 PE=2 SV=2	DHX15_MOUSE (+2)	4.6198	6.6081	21.945	3.6301	7.0018	2.7965	7.4977	5.8372	5.1823	10.067	5.4288	9.1281
Pyruvate carboxylase, mitochondrial OS=Mus musculus GN=Pc PE=1 SV=1	PYC_MOUSE (+3)	12.319	13.216	10.327	3.6301	12.603	11.186	7.4977	10.215	8.6372	0	0	0
Matrin-3 OS=Mus musculus GN=Matr3 PE=1 SV=1	MATR3_MOUSE (+3)	4.6198	3.9649	28.399	3.6301	7.0018	1.3982	8.9973	4.3779	3.4549	6.7112	8.1431	6.0854
High mobility group protein B2 OS=Mus musculus GN=Hmgb2 PE=1 SV=3	HMGB2_MOUSE (+3)	4.6198	10.573	0	0	4.2011	6.9912	1.4995	4.3779	6.9098	15.1	19.001	12.171
Annexin A2 OS=Mus musculus GN=Anxa2 PE=1 SV=2	ANXA2_MOUSE (+1)	1.5399	3.9649	5.1634	21.781	0	2.7965	11.996	2.9186	6.9098	8.389	9.5003	9.1281
Replication factor C subunit 4 OS=Mus musculus GN=Rfc4 PE=1 SV=1	RFC4_MOUSE (+1)	9.2396	2.6432	1.2909	9.0753	16.804	9.7877	7.4977	10.215	5.1823	5.0334	2.7144	4.564
60S ribosomal protein L12 OS=Mus musculus GN=Rpl12 PE=1 SV=2	RL12_MOUSE (+1)	1.5399	9.2513	6.4543	1.8151	2.8007	11.186	8.9973	5.8372	8.6372	6.7112	12.215	7.6067
Keratin, type II cytoskeletal 4 OS=Mus musculus GN=Krt4 PE=1 SV=2	K2C4_MOUSE	24.639	0	0	34.486	0	0	0	0	0	23.489	0	0
Serum albumin OS=Mus musculus GN=Alb PE=1 SV=3	ALBU_MOUSE (+1)	6.1597	6.6081	5.1634	7.2603	8.4022	5.593	5.9982	5.8372	8.6372	6.7112	6.7859	9.1281
DNA topoisomerase I, mitochondrial OS=Mus musculus GN=Top1mt PE=2 SV=1	TOP1M_MOUSE (+1)	16.939	15.859	9.036	0	9.8025	9.7877	10.497	10.215	0	0	0	0
Uncharacterized protein OS=Mus musculus GN=Gm17067 PE=4 SV=1	E9Q6S4_MOUSE	7.6997	1.3216	1.2909	5.4452	7.0018	6.9912	11.996	5.8372	1.7274	13.422	9.5003	9.1281
Replication factor C subunit 5 OS=Mus musculus GN=Rfc5 PE=2 SV=1	RFC5_MOUSE (+2)	6.1597	3.9649	3.8726	7.2603	14.004	16.779	5.9982	7.2965	5.1823	3.3556	2.7144	3.0427
Flt3-interacting zinc finger protein 1 OS=Mus musculus GN=Fiz1 PE=1 SV=1	FIZ1_MOUSE (+2)	7.6997	5.2865	6.4543	7.2603	4.2011	5.593	7.4977	7.2965	6.9098	8.389	5.4288	7.6067
U3 small nucleolar RNA-associated protein 14 homolog A OS=Mus musculus GN=Utp14a PE=2 SV=1	UT14A_MOUSE	12.319	5.2865	16.781	3.6301	8.4022	2.7965	4.4986	7.2965	1.7274	5.0334	2.7144	9.1281
Serine/arginine-rich splicing factor 3 OS=Mus musculus GN=Srsf3 PE=1 SV=1	SRSF3_MOUSE (+1)	4.6198	3.9649	3.8726	5.4452	4.2011	5.593	8.9973	5.8372	8.6372	8.389	6.7859	12.171
Uncharacterized protein OS=Mus musculus GN=Rbmxl2 PE=2 SV=1	Q9DAE2_MOUSE	3.0799	10.573	16.781	1.8151	7.0018	5.593	2.9991	4.3779	3.4549	6.7112	9.5003	6.0854
Uncharacterized protein (Fragment) OS=Mus musculus GN=Zbtb40 PE=4 SV=1	F7BLR0_MOUSE (+2)	3.0799	2.6432	2.5817	7.2603	11.203	9.7877	4.4986	2.9186	1.7274	10.067	9.5003	12.171
Uncharacterized protein OS=Mus musculus GN=Foxp1 PE=4 SV=1	D3Z6Q3_MOUSE	0	0	0	0	1.4004	0	0	0	0	25.167	24.429	25.863
H/ACA ribonucleoprotein complex subunit 1 OS=Mus musculus GN=Gar1 PE=2 SV=1	GAR1_MOUSE (+2)	4.6198	5.2865	9.036	5.4452	4.2011	4.1947	10.497	5.8372	3.4549	8.389	8.1431	7.6067
Uncharacterized protein OS=Mus musculus GN=Zfp281 PE=2 SV=1	Q99LI5_MOUSE	12.319	6.6081	5.1634	3.6301	5.6014	5.593	8.9973	5.8372	3.4549	6.7112	5.4288	6.0854
Polycomb protein EED OS=Mus musculus GN=Eed PE=1 SV=1	EED_MOUSE (+1)	7.6997	3.9649	6.4543	3.6301	7.0018	9.7877	8.9973	5.8372	5.1823	3.3556	5.4288	7.6067
Upstream-binding protein 1 OS=Mus musculus GN=Ubp1 PE=1 SV=1	UBIP1_MOUSE	7.6997	6.6081	3.8726	7.2603	11.203	6.9912	7.4977	7.2965	5.1823	1.6778	2.7144	6.0854
Serine/arginine-rich splicing factor 1 OS=Mus musculus GN=Srsf1 PE=1 SV=3	SRSF1_MOUSE	3.0799	7.9297	9.036	3.6301	8.4022	4.1947	13.496	1.4593	3.4549	3.3556	9.5003	6.0854
Nucleophosmin OS=Mus musculus GN=Npm1 PE=1 SV=1	NPM_MOUSE (+2)	0	13.216	10.327	1.8151	7.0018	8.3895	4.4986	1.4593	1.7274	8.389	14.929	1.5213
Pre-mRNA-processing factor 40 homolog A OS=Mus musculus GN=Prpf40a PE=1 SV=1	PR40A_MOUSE (+1)	4.6198	6.6081	5.1634	5.4452	5.6014	6.9912	11.996	2.9186	1.7274	5.0334	5.4288	9.1281
Histone deacetylase 2 OS=Mus musculus GN=Hdac2 PE=1 SV=1	HDAC2_MOUSE	15.399	0	0	0	22.406	20.974	0	0	10.365	0	0	0
Transcriptional repressor p66 alpha OS=Mus musculus GN=Gatad2a PE=1 SV=2	P66A_MOUSE (+1)	6.1597	5.2865	2.5817	7.2603	12.603	18.177	4.4986	7.2965	5.1823	0	0	0
Barrier-to-autointegration factor OS=Mus musculus GN=Banf1 PE=1 SV=1	BAF_MOUSE	3.0799	2.6432	3.8726	9.0753	4.2011	8.3895	4.4986	5.8372	5.1823	8.389	5.4288	7.6067
Pre-mRNA-processing factor 19 OS=Mus musculus GN=Prpf19 PE=2 SV=1	PRP19_MOUSE	1.5399	1.3216	9.036	3.6301	8.4022	4.1947	5.9982	8.7559	3.4549	10.067	4.0716	7.6067
39S ribosomal protein L4, mitochondrial OS=Mus musculus GN=Mrpl4 PE=2 SV=1	RM04_MOUSE	6.1597	5.2865	3.8726	7.2603	5.6014	5.593	7.4977	5.8372	5.1823	5.0334	4.0716	6.0854
Replication factor C subunit 2 OS=Mus musculus GN=Rfc2 PE=2 SV=1	RFC2_MOUSE (+1)	6.1597	3.9649	1.2909	7.2603	12.603	11.186	5.9982	7.2965	5.1823	0	2.7144	3.0427
TAR DNA-binding protein 43 OS=Mus musculus GN=Tardbp PE=1 SV=1	TADBP_MOUSE (+2)	1.5399	9.2513	14.199	0	1.4004	5.593	2.9991	1.4593	1.7274	10.067	12.215	6.0854
Krt78 protein (Fragment) OS=Mus musculus GN=Krt78 PE=2 SV=1	A1L0X5_MOUSE (+5)	4.6198	3.9649	6.4543	9.0753	4.2011	5.593	7.4977	4.3779	6.9098	5.0334	4.0716	4.564
MKIAA4015 protein (Fragment) OS=Mus musculus GN=Rbm6 PE=2 SV=1	Q5DTS4_MOUSE	13.859	1.3216	2.5817	1.8151	9.8025	8.3895	8.9973	7.2965	0	3.3556	2.7144	6.0854
Vascular endothelial zinc finger 1 OS=Mus musculus GN=Vezf1 PE=2 SV=1	Q9Z162_MOUSE	21.559	19.824	15.49	0	1.4004	2.7965	0	1.4593	1.7274	0	0	1.5213
Cyclic AMP-dependent transcription factor ATF-2 OS=Mus musculus GN=Atf2 PE=1 SV=2	ATF2_MOUSE (+3)	3.0799	1.3216	0	7.2603	9.8025	8.3895	4.4986	1.4593	3.4549	8.389	9.5003	7.6067
Transcription factor EB OS=Mus musculus GN=Tfeb PE=1 SV=2	TFEB_MOUSE (+3)	29.259	17.181	18.072	0	0	0	0	0	0	0	0	0
Putative uncharacterized protein (Fragment) OS=Mus musculus GN=Top2a PE=2 SV=1	Q8CCE5_MOUSE	0	7.9297	6.4543	0	5.6014	0	4.4986	10.215	8.6372	5.0334	2.7144	12.171
E3 ubiquitin-protein ligase RING2 OS=Mus musculus GN=Rnf2 PE=1 SV=1	RING2_MOUSE	13.859	11.895	7.7452	3.6301	2.8007	2.7965	5.9982	7.2965	3.4549	0	0	3.0427
Histone H3.3 OS=Mus musculus GN=H3f3a PE=1 SV=2	H33_MOUSE (+1)	3.0799	7.9297	11.618	0	9.8025	2.7965	4.4986	5.8372	3.4549	6.7112	4.0716	1.5213
WD repeat-containing protein 5 OS=Mus musculus GN=Wdr5 PE=1 SV=1	WDR5_MOUSE (+1)	10.78	9.2513	10.327	0	5.6014	4.1947	7.4977	7.2965	0	1.6778	1.3572	3.0427
60S ribosomal protein L30 OS=Mus musculus GN=Rpl30 PE=2 SV=2	RL30_MOUSE (+1)	3.0799	5.2865	3.8726	5.4452	4.2011	6.9912	2.9991	7.2965	5.1823	5.0334	6.7859	4.564
Box C/D snoRNA protein 1 OS=Mus musculus GN=Znhit6 PE=2 SV=2	BCD1_MOUSE	4.6198	3.9649	1.2909	1.8151	2.8007	5.593	5.9982	7.2965	6.9098	6.7112	4.0716	9.1281
40S ribosomal protein S16 OS=Mus musculus GN=Rps16 PE=2 SV=4	RS16_MOUSE (+3)	0	7.9297	2.5817	3.6301	2.8007	5.593	4.4986	4.3779	5.1823	6.7112	12.215	4.564
40S ribosomal protein S18 OS=Mus musculus GN=Rps18 PE=1 SV=3	RS18_MOUSE (+2)	1.5399	11.895	6.4543	3.6301	2.8007	6.9912	1.4995	1.4593	5.1823	3.3556	13.572	1.5213
Eukaryotic initiation factor 4A-III OS=Mus musculus GN=Eif4a3 PE=2 SV=3	IF4A3_MOUSE	0	7.9297	9.036	3.6301	5.6014	2.7965	2.9991	1.4593	5.1823	6.7112	9.5003	4.564
Cellular nucleic acid-binding protein OS=Mus musculus GN=Cnbp PE=2 SV=2	CNBP_MOUSE (+4)	0	2.6432	0	0	5.6014	5.593	1.4995	4.3779	5.1823	10.067	13.572	10.649
MCG1050941 OS=Mus musculus GN=Gm5414 PE=2 SV=1	Q6IFZ8_MOUSE	7.6997	0	0	18.151	0	13.982	7.4977	0	0	11.745	0	0
Mitochondrial import inner membrane translocase subunit TIM50 OS=Mus musculus GN=Timm50 PE=1 SV=1	TIM50_MOUSE	4.6198	7.9297	5.1634	5.4452	4.2011	5.593	5.9982	2.9186	3.4549	5.0334	5.4288	3.0427
Chromobox homolog 3 (Drosophila HP1 gamma) OS=Mus musculus GN=Cbx3 PE=2 SV=1	Q32P00_MOUSE (+1)	10.78	6.6081	14.199	1.8151	1.4004	4.1947	1.4995	5.8372	3.4549	1.6778	2.7144	3.0427
Histone-binding protein RBBP7 OS=Mus musculus GN=Rbbp7 PE=1 SV=1	RBBP7_MOUSE (+1)	12.319	10.573	7.7452	0	11.203	15.381	0	0	0	0	0	0
Keratin, type II cuticular Hb5 OS=Mus musculus GN=Krt85 PE=2 SV=2	KRT85_MOUSE	12.319	1.3216	7.7452	5.4452	4.2011	2.7965	5.9982	4.3779	5.1823	3.3556	1.3572	3.0427
Upstream stimulatory factor 1 OS=Mus musculus GN=Usf1 PE=2 SV=1	USF1_MOUSE (+2)	23.099	17.181	16.781	0	0	0	0	0	0	0	0	0
40S ribosomal protein S19 OS=Mus musculus GN=Rps19 PE=1 SV=3	RS19_MOUSE (+1)	0	7.9297	3.8726	3.6301	2.8007	5.593	4.4986	2.9186	6.9098	3.3556	10.858	4.564
ATP synthase subunit gamma, mitochondrial OS=Mus musculus GN=Atp5c1 PE=1 SV=1	ATPG_MOUSE (+3)	0	7.9297	1.2909	0	2.8007	4.1947	4.4986	5.8372	5.1823	5.0334	10.858	9.1281
Cold-inducible RNA-binding protein OS=Mus musculus GN=Cirbp PE=1 SV=1	CIRBP_MOUSE	6.1597	5.2865	1.2909	3.6301	4.2011	4.1947	2.9991	4.3779	1.7274	8.389	6.7859	7.6067
Menin OS=Mus musculus GN=Men1 PE=1 SV=2	MEN1_MOUSE	15.399	9.2513	5.1634	0	2.8007	2.7965	2.9991	8.7559	0	3.3556	1.3572	4.564
MCG127409 OS=Mus musculus GN=Safb PE=4 SV=2	D3YXK2_MOUSE	3.0799	7.9297	7.7452	1.8151	8.4022	4.1947	4.4986	5.8372	5.1823	3.3556	2.7144	1.5213
Zinc finger protein 106 OS=Mus musculus GN=Zfp106 PE=1 SV=3	ZF106_MOUSE	6.1597	5.2865	2.5817	1.8151	5.6014	2.7965	5.9982	7.2965	5.1823	3.3556	5.4288	4.564
ATP synthase subunit O, mitochondrial OS=Mus musculus GN=Atp5o PE=1 SV=1	ATPO_MOUSE (+1)	0	7.9297	0	0	2.8007	8.3895	2.9991	4.3779	5.1823	3.3556	16.286	4.564
Peptidyl-prolyl cis-trans isomerase A OS=Mus musculus GN=Ppia PE=1 SV=2	PPIA_MOUSE (+2)	0	13.216	0	0	0	13.982	0	0	6.9098	0	21.715	0
Uncharacterized protein OS=Mus musculus GN=Foxp4 PE=4 SV=1	D3Z726_MOUSE	0	0	0	0	0	0	0	0	0	15.1	17.643	22.82
Uncharacterized protein (Fragment) OS=Mus musculus GN=Zfp936 PE=4 SV=1	F6QN44_MOUSE (+2)	1.5399	2.6432	0	5.4452	8.4022	4.1947	5.9982	4.3779	0	8.389	6.7859	7.6067
Zinc finger protein 512 OS=Mus musculus GN=Znf512 PE=2 SV=2	ZN512_MOUSE	4.6198	5.2865	10.327	3.6301	2.8007	4.1947	2.9991	4.3779	3.4549	5.0334	4.0716	4.564
NADH dehydrogenase [ubiquinone] 1 alpha subcomplex subunit 4 OS=Mus musculus GN=Ndufa4 PE=1 SV=2	NDUA4_MOUSE	4.6198	6.6081	3.8726	3.6301	4.2011	4.1947	5.9982	4.3779	6.9098	3.3556	4.0716	3.0427
Ras GTPase-activating-like protein IQGAP1 OS=Mus musculus GN=Iqgap1 PE=1 SV=2	IQGA1_MOUSE (+3)	10.78	5.2865	5.1634	3.6301	5.6014	4.1947	10.497	2.9186	0	1.6778	0	4.564
Uncharacterized protein OS=Mus musculus GN=Mta1 PE=4 SV=1	E9PX23_MOUSE	1.5399	1.3216	0	1.8151	18.205	25.168	0	4.3779	1.7274	0	0	0
Protein FRG1 OS=Mus musculus GN=Frg1 PE=1 SV=2	FRG1_MOUSE (+1)	4.6198	5.2865	2.5817	3.6301	4.2011	8.3895	5.9982	5.8372	1.7274	1.6778	4.0716	6.0854
Sarcoplasmic/endoplasmic reticulum calcium ATPase 2 OS=Mus musculus GN=Atp2a2 PE=1 SV=2	AT2A2_MOUSE (+2)	4.6198	2.6432	5.1634	3.6301	2.8007	1.3982	5.9982	8.7559	1.7274	6.7112	2.7144	7.6067
Uncharacterized protein (Fragment) OS=Mus musculus PE=3 SV=1	F6YTZ4_MOUSE	0	9.2513	0	1.8151	0	9.7877	2.9991	4.3779	8.6372	5.0334	9.5003	1.5213
40S ribosomal protein S13 OS=Mus musculus GN=Rps13 PE=1 SV=2	RS13_MOUSE (+1)	0	9.2513	3.8726	0	2.8007	5.593	4.4986	5.8372	6.9098	0	9.5003	4.564
MCG21756, isoform CRA_b OS=Mus musculus GN=Nup205 PE=2 SV=1	B9EJ54_MOUSE (+3)	3.0799	0	9.036	1.8151	5.6014	5.593	5.9982	5.8372	1.7274	5.0334	2.7144	6.0854
Regulator of chromosome condensation OS=Mus musculus GN=Rcc1 PE=1 SV=1	RCC1_MOUSE (+2)	1.5399	1.3216	10.327	7.2603	4.2011	1.3982	2.9991	1.4593	3.4549	6.7112	6.7859	4.564
UPF0428 protein CXorf56 homolog OS=Mus musculus PE=2 SV=1	CX056_MOUSE (+2)	7.6997	2.6432	2.5817	1.8151	5.6014	4.1947	5.9982	4.3779	1.7274	5.0334	2.7144	7.6067
Serine/arginine-rich splicing factor 7 OS=Mus musculus GN=Srsf7 PE=1 SV=1	SRSF7_MOUSE (+2)	3.0799	3.9649	6.4543	3.6301	2.8007	4.1947	4.4986	2.9186	5.1823	3.3556	6.7859	4.564
40S ribosomal protein S27 OS=Mus musculus GN=Rps27 PE=1 SV=3	RS27_MOUSE	0	5.2865	3.8726	5.4452	4.2011	4.1947	4.4986	4.3779	5.1823	5.0334	4.0716	4.564
Eukaryotic translation initiation factor 2 subunit 3, X-linked OS=Mus musculus GN=Eif2s3x PE=1 SV=2	IF2G_MOUSE (+2)	1.5399	5.2865	2.5817	3.6301	4.2011	5.593	1.4995	5.8372	3.4549	5.0334	5.4288	6.0854
Metastasis-associated protein MTA2 OS=Mus musculus GN=Mta2 PE=1 SV=1	MTA2_MOUSE	3.0799	0	1.2909	3.6301	15.404	22.372	0	4.3779	0	0	0	0
Desmoglein-1-alpha OS=Mus musculus GN=Dsg1a PE=2 SV=2	DSG1A_MOUSE (+2)	3.0799	2.6432	3.8726	9.0753	1.4004	1.3982	5.9982	2.9186	8.6372	6.7112	2.7144	1.5213
Importin subunit alpha-2 OS=Mus musculus GN=Kpna2 PE=1 SV=2	IMA2_MOUSE (+1)	3.0799	5.2865	7.7452	1.8151	4.2011	4.1947	2.9991	1.4593	1.7274	3.3556	9.5003	4.564
60S ribosomal protein L17 OS=Mus musculus GN=Rpl17 PE=2 SV=3	RL17_MOUSE (+5)	4.6198	9.2513	3.8726	1.8151	2.8007	4.1947	1.4995	4.3779	8.6372	1.6778	5.4288	1.5213
Pre-mRNA-processing-splicing factor 8 OS=Mus musculus GN=Prpf8 PE=1 SV=2	PRP8_MOUSE	0	3.9649	12.909	1.8151	7.0018	1.3982	4.4986	2.9186	0	5.0334	4.0716	6.0854
Deoxynucleotidyltransferase terminal-interacting protein 2 OS=Mus musculus GN=Dnttip2 PE=1 SV=1	TDIF2_MOUSE	4.6198	3.9649	3.8726	5.4452	2.8007	2.7965	4.4986	2.9186	3.4549	5.0334	4.0716	6.0854
60S ribosomal protein L7 OS=Mus musculus GN=Rpl7 PE=2 SV=2	RL7_MOUSE (+2)	1.5399	5.2865	3.8726	1.8151	2.8007	6.9912	1.4995	1.4593	5.1823	5.0334	9.5003	4.564
Nucleus accumbens-associated protein 1 OS=Mus musculus GN=Nacc1 PE=1 SV=1	NACC1_MOUSE	7.6997	5.2865	3.8726	3.6301	4.2011	4.1947	5.9982	2.9186	6.9098	1.6778	1.3572	1.5213
Voltage-dependent anion-selective channel protein 1 OS=Mus musculus GN=Vdac1 PE=1 SV=3	VDAC1_MOUSE	0	9.2513	0	0	0	12.584	0	1.4593	6.9098	0	19.001	0
Putative uncharacterized protein OS=Mus musculus GN=Gm4340 PE=2 SV=1	B9EJS2_MOUSE (+3)	1.5399	5.2865	1.2909	3.6301	2.8007	1.3982	2.9991	4.3779	6.9098	5.0334	4.0716	9.1281
Cyclic AMP-responsive element-binding protein 1 OS=Mus musculus GN=Creb1 PE=1 SV=1	CREB1_MOUSE (+1)	12.319	6.6081	5.1634	3.6301	2.8007	4.1947	1.4995	1.4593	0	3.3556	4.0716	3.0427
DNA repair protein complementing XP-C cells homolog OS=Mus musculus GN=Xpc PE=1 SV=2	XPC_MOUSE (+1)	6.1597	3.9649	1.2909	5.4452	5.6014	4.1947	4.4986	7.2965	3.4549	3.3556	2.7144	0
Histone-lysine N-methyltransferase EHMT1 OS=Mus musculus GN=Ehmt1 PE=1 SV=2	EHMT1_MOUSE	6.1597	10.573	16.781	0	1.4004	2.7965	0	4.3779	5.1823	0	0	0
39S ribosomal protein L38, mitochondrial OS=Mus musculus GN=Mrpl38 PE=2 SV=2	RM38_MOUSE	4.6198	3.9649	2.5817	5.4452	2.8007	2.7965	1.4995	4.3779	5.1823	5.0334	4.0716	4.564
Nuclear pore complex protein Nup160 OS=Mus musculus GN=Nup160 PE=1 SV=2	NU160_MOUSE (+1)	3.0799	2.6432	3.8726	3.6301	8.4022	2.7965	2.9991	7.2965	0	3.3556	2.7144	6.0854
Uncharacterized protein OS=Mus musculus GN=Coil PE=4 SV=1	E9Q284_MOUSE (+4)	4.6198	2.6432	1.2909	1.8151	4.2011	2.7965	4.4986	1.4593	5.1823	5.0334	6.7859	6.0854
RuvB-like 2 OS=Mus musculus GN=Ruvbl2 PE=2 SV=3	RUVB2_MOUSE (+1)	12.319	13.216	3.8726	3.6301	2.8007	1.3982	0	0	0	3.3556	2.7144	3.0427
RNA-binding protein FUS OS=Mus musculus GN=Fus PE=2 SV=1	FUS_MOUSE (+3)	0	2.6432	2.5817	0	1.4004	2.7965	4.4986	1.4593	3.4549	10.067	6.7859	10.649
ELAV-like protein 1 OS=Mus musculus GN=Elavl1 PE=1 SV=2	ELAV1_MOUSE (+3)	3.0799	3.9649	6.4543	1.8151	5.6014	6.9912	1.4995	2.9186	3.4549	5.0334	5.4288	0
Upstream stimulatory factor 2 OS=Mus musculus GN=Usf2 PE=1 SV=1	USF2_MOUSE (+1)	18.479	15.859	11.618	0	0	0	0	0	0	0	0	0
ATP-dependent RNA helicase DDX39A OS=Mus musculus GN=Ddx39a PE=2 SV=1	DX39A_MOUSE (+3)	0	3.9649	0	0	0	5.593	1.4995	7.2965	3.4549	5.0334	12.215	6.0854
Uncharacterized protein OS=Mus musculus GN=Zbtb10 PE=4 SV=1	E9Q8X5_MOUSE	12.319	13.216	6.4543	1.8151	4.2011	6.9912	0	0	0	0	0	0
SWI/SNF-related matrix-associated actin-dependent regulator of chromatin subfamily A member 5 OS=Mus musculus GN=Smarca5 PE=1 SV=1	SMCA5_MOUSE	3.0799	2.6432	28.399	1.8151	4.2011	0	1.4995	1.4593	0	0	0	1.5213
40S ribosomal protein S7 OS=Mus musculus GN=Rps7 PE=2 SV=1	RS7_MOUSE (+1)	3.0799	3.9649	2.5817	3.6301	2.8007	4.1947	4.4986	2.9186	3.4549	3.3556	5.4288	4.564
Tubulin alpha-1A chain OS=Mus musculus GN=Tuba1a PE=1 SV=1	TBA1A_MOUSE	0	0	0	0	0	0	20.994	0	0	0	0	22.82
Paraspeckle component 1 OS=Mus musculus GN=Pspc1 PE=1 SV=1	PSPC1_MOUSE	1.5399	0	1.2909	9.0753	8.4022	9.7877	1.4995	5.8372	3.4549	0	2.7144	0
Activating signal cointegrator 1 complex subunit 3-like 1 OS=Mus musculus GN=Snrnp200 PE=2 SV=1	Q6P4T2_MOUSE	1.5399	2.6432	10.327	0	1.4004	0	5.9982	2.9186	0	6.7112	4.0716	7.6067
40S ribosomal protein S29 OS=Mus musculus GN=Rps29 PE=2 SV=2	RS29_MOUSE	3.0799	2.6432	2.5817	3.6301	4.2011	2.7965	2.9991	2.9186	6.9098	5.0334	2.7144	3.0427
Replication factor C subunit 3 OS=Mus musculus GN=Rfc3 PE=2 SV=1	RFC3_MOUSE (+1)	1.5399	1.3216	0	1.8151	9.8025	13.982	1.4995	5.8372	5.1823	0	1.3572	0
Elongation factor 1-gamma OS=Mus musculus GN=Eef1g PE=1 SV=3	EF1G_MOUSE (+1)	0	6.6081	0	0	0	8.3895	0	1.4593	6.9098	0	13.572	4.564
Uncharacterized protein OS=Mus musculus GN=Nup98 PE=4 SV=1	E9Q4S2_MOUSE	0	0	6.4543	1.8151	5.6014	1.3982	5.9982	4.3779	1.7274	5.0334	1.3572	7.6067
Nuclear pore complex protein Nup133 OS=Mus musculus GN=Nup133 PE=1 SV=2	NU133_MOUSE	3.0799	3.9649	3.8726	3.6301	4.2011	4.1947	1.4995	4.3779	1.7274	3.3556	2.7144	4.564
Lamin-B2 OS=Mus musculus GN=Lmnb2 PE=1 SV=2	LMNB2_MOUSE	0	3.9649	27.108	0	9.8025	0	0	0	0	0	0	0
Heterogeneous nuclear ribonucleoprotein K OS=Mus musculus GN=Hnrnpk PE=1 SV=1	HNRPK_MOUSE (+7)	0	6.6081	5.1634	0	0	1.3982	1.4995	0	0	8.389	12.215	4.564
FACT complex subunit SSRP1 OS=Mus musculus GN=Ssrp1 PE=1 SV=2	SSRP1_MOUSE (+2)	0	2.6432	7.7452	0	2.8007	2.7965	8.9973	10.215	1.7274	0	2.7144	0
60S ribosomal protein L4 OS=Mus musculus GN=Rpl4 PE=1 SV=3	RL4_MOUSE (+1)	0	6.6081	3.8726	1.8151	1.4004	8.3895	0	0	1.7274	3.3556	10.858	1.5213
DNA-3-methyladenine glycosylase OS=Mus musculus GN=Mpg PE=2 SV=3	3MG_MOUSE	0	0	0	0	0	0	0	0	0	13.422	12.215	13.692
Transformer-2 protein homolog beta OS=Mus musculus GN=Tra2b PE=1 SV=1	TRA2B_MOUSE (+1)	0	5.2865	7.7452	0	5.6014	1.3982	4.4986	2.9186	0	3.3556	5.4288	3.0427
40S ribosomal protein S15a OS=Mus musculus GN=Rps15a PE=2 SV=2	RS15A_MOUSE (+1)	0	7.9297	2.5817	0	0	11.186	0	0	3.4549	0	9.5003	4.564
60S ribosomal protein L7a OS=Mus musculus GN=Rpl7a PE=2 SV=2	RL7A_MOUSE (+5)	0	6.6081	0	0	0	6.9912	1.4995	0	3.4549	5.0334	12.215	3.0427
Periodic tryptophan protein 1 homolog OS=Mus musculus GN=Pwp1 PE=1 SV=1	PWP1_MOUSE	6.1597	1.3216	2.5817	1.8151	4.2011	2.7965	4.4986	1.4593	3.4549	3.3556	4.0716	3.0427
60S ribosomal protein L22 OS=Mus musculus GN=Rpl22 PE=2 SV=2	RL22_MOUSE (+1)	4.6198	2.6432	3.8726	3.6301	1.4004	2.7965	4.4986	1.4593	1.7274	1.6778	4.0716	6.0854
Homeobox protein Rhox5 OS=Mus musculus GN=Rhox5 PE=2 SV=1	RHOX5_MOUSE (+4)	4.6198	1.3216	1.2909	3.6301	1.4004	2.7965	7.4977	1.4593	5.1823	3.3556	2.7144	3.0427
Myc-associated zinc finger protein OS=Mus musculus GN=Maz PE=1 SV=1	MAZ_MOUSE (+1)	16.939	11.895	7.7452	0	0	0	0	0	1.7274	0	0	0
Maz protein OS=Mus musculus GN=Maz PE=2 SV=1	Q05DR9_MOUSE	16.939	11.895	7.7452	0	0	0	0	0	0	1.6778	0	0
N-myc proto-oncogene protein OS=Mus musculus GN=Mycn PE=2 SV=2	MYCN_MOUSE (+2)	12.319	10.573	9.036	0	0	0	0	0	1.7274	1.6778	1.3572	1.5213
Undifferentiated embryonic cell transcription factor 1 OS=Mus musculus GN=Utf1 PE=1 SV=2	UTF1_MOUSE (+1)	1.5399	5.2865	15.49	1.8151	5.6014	4.1947	0	2.9186	0	0	1.3572	0
Transcriptional repressor p66-beta OS=Mus musculus GN=Gatad2b PE=1 SV=1	P66B_MOUSE	4.6198	0	0	3.6301	9.8025	13.982	1.4995	2.9186	1.7274	0	0	0
E3 SUMO-protein ligase RanBP2 OS=Mus musculus GN=Ranbp2 PE=1 SV=2	RBP2_MOUSE	1.5399	0	5.1634	0	2.8007	4.1947	5.9982	7.2965	0	3.3556	2.7144	4.564
Tyrosyl-DNA phosphodiesterase 1 OS=Mus musculus GN=Tdp1 PE=4 SV=1	B8JJC1_MOUSE	0	0	0	5.4452	5.6014	5.593	8.9973	7.2965	1.7274	0	2.7144	0
Small nuclear ribonucleoprotein Sm D3 OS=Mus musculus GN=Snrpd3 PE=1 SV=1	SMD3_MOUSE (+1)	0	5.2865	2.5817	5.4452	1.4004	2.7965	2.9991	1.4593	1.7274	5.0334	4.0716	4.564
M-phase phosphoprotein 8 OS=Mus musculus GN=Mphosph8 PE=2 SV=1	A6H600_MOUSE (+2)	1.5399	1.3216	2.5817	3.6301	0	6.9912	2.9991	2.9186	0	5.0334	4.0716	6.0854
Histone H2A.V OS=Mus musculus GN=H2afv PE=1 SV=3	H2AV_MOUSE (+2)	4.6198	3.9649	9.036	0	4.2011	0	0	4.3779	0	5.0334	5.4288	0
Novel KRAB box containing protein OS=Mus musculus GN=Gm13247 PE=4 SV=1	A2A8V7_MOUSE	4.6198	0	0	0	2.8007	2.7965	2.9991	2.9186	1.7274	6.7112	4.0716	7.6067
60S ribosomal protein L37a OS=Mus musculus GN=Rpl37a PE=2 SV=2	RL37A_MOUSE (+2)	1.5399	6.6081	3.8726	0	2.8007	4.1947	1.4995	1.4593	5.1823	3.3556	4.0716	1.5213
Putative RNA-binding protein 3 OS=Mus musculus GN=Rbm3 PE=1 SV=1	RBM3_MOUSE (+1)	0	3.9649	0	0	1.4004	2.7965	0	0	0	11.745	9.5003	6.0854
Plasminogen activator inhibitor 1 RNA-binding protein OS=Mus musculus GN=Serbp1 PE=1 SV=2	PAIRB_MOUSE	1.5399	3.9649	1.2909	1.8151	2.8007	2.7965	2.9991	2.9186	3.4549	3.3556	5.4288	3.0427
40S ribosomal protein S10 OS=Mus musculus GN=Rps10 PE=1 SV=1	RS10_MOUSE (+1)	0	7.9297	0	0	2.8007	6.9912	1.4995	2.9186	0	3.3556	8.1431	1.5213
Splicing factor, arginine/serine-rich 6 OS=Mus musculus GN=Srsf6 PE=2 SV=1	Q3TWW8_MOUSE (+3)	1.5399	1.3216	3.8726	1.8151	2.8007	4.1947	7.4977	1.4593	3.4549	1.6778	5.4288	0
60S ribosomal protein L13 OS=Mus musculus GN=Rpl13 PE=2 SV=3	RL13_MOUSE	0	7.9297	1.2909	0	0	6.9912	1.4995	1.4593	3.4549	0	10.858	1.5213
Replication factor C subunit 1 OS=Mus musculus GN=Rfc1 PE=1 SV=2	RFC1_MOUSE (+1)	1.5399	1.3216	0	1.8151	12.603	8.3895	2.9991	4.3779	0	1.6778	0	0
Activating transcription factor 7, isoform CRA_a OS=Mus musculus GN=Atf7 PE=2 SV=1	Q3TZR9_MOUSE	0	0	0	5.4452	8.4022	2.7965	0	1.4593	0	5.0334	5.4288	6.0854
NHP2-like protein 1 OS=Mus musculus GN=Nhp2l1 PE=2 SV=4	NH2L1_MOUSE (+1)	3.0799	3.9649	2.5817	3.6301	2.8007	2.7965	2.9991	2.9186	3.4549	1.6778	1.3572	3.0427
40S ribosomal protein S14 OS=Mus musculus GN=Rps14 PE=2 SV=3	RS14_MOUSE (+1)	1.5399	3.9649	3.8726	0	1.4004	4.1947	1.4995	1.4593	3.4549	1.6778	8.1431	3.0427
40S ribosomal protein S20 OS=Mus musculus GN=Rps20 PE=1 SV=1	RS20_MOUSE (+1)	1.5399	3.9649	0	1.8151	2.8007	4.1947	2.9991	2.9186	1.7274	3.3556	5.4288	3.0427
Uncharacterized protein OS=Mus musculus GN=Tpr PE=4 SV=1	E9PZZ3_MOUSE (+1)	3.0799	0	6.4543	1.8151	7.0018	1.3982	1.4995	4.3779	0	5.0334	0	3.0427
Chromodomain-helicase-DNA-binding protein 4 OS=Mus musculus GN=Chd4 PE=1 SV=1	CHD4_MOUSE (+3)	1.5399	0	0	1.8151	5.6014	15.381	2.9991	2.9186	0	0	1.3572	1.5213
60S ribosomal protein L6 OS=Mus musculus GN=Rpl6 PE=1 SV=3	RL6_MOUSE (+2)	0	5.2865	2.5817	1.8151	0	5.593	0	1.4593	3.4549	1.6778	9.5003	1.5213
Steroid hormone receptor ERR1 OS=Mus musculus GN=Esrra PE=1 SV=4	ERR1_MOUSE	7.6997	5.2865	5.1634	0	4.2011	6.9912	0	0	3.4549	0	0	0
Small nuclear ribonucleoprotein-associated protein B OS=Mus musculus GN=Snrpb PE=1 SV=1	RSMB_MOUSE (+3)	1.5399	2.6432	2.5817	1.8151	1.4004	2.7965	2.9991	2.9186	3.4549	5.0334	4.0716	1.5213
Serine/arginine-rich splicing factor 5 OS=Mus musculus GN=Srsf5 PE=1 SV=2	SRSF5_MOUSE (+3)	0	6.6081	5.1634	0	0	0	5.9982	2.9186	0	3.3556	4.0716	4.564
60S ribosomal protein L27 OS=Mus musculus GN=Rpl27 PE=2 SV=2	RL27_MOUSE (+1)	0	3.9649	5.1634	0	1.4004	2.7965	1.4995	2.9186	3.4549	1.6778	8.1431	1.5213
40S ribosomal protein S17 OS=Mus musculus GN=Rps17 PE=1 SV=2	RS17_MOUSE (+3)	0	6.6081	1.2909	0	0	4.1947	0	1.4593	3.4549	1.6778	13.572	0
Lysozyme C-1 OS=Mus musculus GN=Lyz1 PE=1 SV=1	LYZ1_MOUSE	1.5399	2.6432	2.5817	5.4452	0	2.7965	2.9991	2.9186	3.4549	3.3556	2.7144	1.5213
Histone deacetylase complex subunit SAP18 OS=Mus musculus GN=Sap18 PE=1 SV=1	SAP18_MOUSE (+3)	1.5399	2.6432	6.4543	0	4.2011	4.1947	1.4995	0	5.1823	1.6778	1.3572	3.0427
Midkine OS=Mus musculus GN=Mdk PE=2 SV=2	MK_MOUSE (+2)	3.0799	2.6432	2.5817	1.8151	2.8007	1.3982	2.9991	2.9186	3.4549	3.3556	1.3572	3.0427
Serine/arginine-rich splicing factor 2 OS=Mus musculus GN=Srsf2 PE=1 SV=4	SRSF2_MOUSE (+3)	1.5399	1.3216	1.2909	3.6301	2.8007	4.1947	4.4986	1.4593	1.7274	1.6778	4.0716	3.0427
Very-long-chain enoyl-CoA reductase OS=Mus musculus GN=Tecr PE=1 SV=1	TECR_MOUSE	1.5399	1.3216	2.5817	3.6301	2.8007	1.3982	4.4986	1.4593	0	1.6778	5.4288	4.564
Uncharacterized protein OS=Mus musculus GN=Mta3 PE=2 SV=1	Q3U3A7_MOUSE (+1)	0	0	0	0	14.004	16.779	0	0	0	0	0	0
Uncharacterized protein OS=Mus musculus GN=Zfp444 PE=2 SV=1	Q3TDV8_MOUSE (+2)	4.6198	2.6432	0	3.6301	2.8007	2.7965	4.4986	1.4593	3.4549	3.3556	0	1.5213
CWF19-like protein 2 OS=Mus musculus GN=Cwf19l2 PE=2 SV=1	C19L2_MOUSE	6.1597	2.6432	0	0	5.6014	5.593	2.9991	4.3779	1.7274	0	0	1.5213
Methyl-CpG-binding domain protein 3 OS=Mus musculus GN=Mbd3 PE=1 SV=1	MBD3_MOUSE (+1)	4.6198	1.3216	0	1.8151	7.0018	11.186	1.4995	1.4593	0	0	0	1.5213
Novel protein OS=Mus musculus GN=Zfp600 PE=4 SV=1	A2A7V0_MOUSE (+5)	3.0799	0	0	0	2.8007	2.7965	2.9991	1.4593	0	8.389	2.7144	6.0854
40S ribosomal protein S3a OS=Mus musculus GN=Rps3a PE=1 SV=3	RS3A_MOUSE (+3)	0	5.2865	1.2909	0	0	4.1947	0	1.4593	1.7274	0	16.286	0
Solute carrier family 25 (Mitochondrial carrier, citrate transporter), member 1 OS=Mus musculus GN=Slc25a1 PE=2 SV=1	Q8JZU2_MOUSE	1.5399	1.3216	2.5817	1.8151	4.2011	1.3982	2.9991	0	1.7274	3.3556	4.0716	4.564
U3 small nucleolar RNA-interacting protein 2 OS=Mus musculus GN=Rrp9 PE=1 SV=1	U3IP2_MOUSE	1.5399	3.9649	9.036	0	4.2011	0	1.4995	1.4593	1.7274	1.6778	1.3572	3.0427
Histone H2A.x OS=Mus musculus GN=H2afx PE=1 SV=2	H2AX_MOUSE	0	5.2865	12.909	0	5.6014	0	0	0	0	0	5.4288	0
Heterogeneous nuclear ribonucleoprotein Q OS=Mus musculus GN=Syncrip PE=1 SV=2	HNRPQ_MOUSE	0	5.2865	2.5817	1.8151	0	0	1.4995	1.4593	0	5.0334	6.7859	4.564
40S ribosomal protein S6 OS=Mus musculus GN=Rps6 PE=1 SV=1	RS6_MOUSE (+1)	0	3.9649	0	1.8151	2.8007	4.1947	1.4995	1.4593	3.4549	1.6778	8.1431	0
Putative uncharacterized protein (Fragment) OS=Mus musculus GN=Sox2 PE=2 SV=1	Q3V2B6_MOUSE (+1)	6.1597	5.2865	2.5817	0	1.4004	1.3982	2.9991	4.3779	0	1.6778	0	3.0427
Bloom syndrome protein homolog OS=Mus musculus GN=Blm PE=1 SV=1	BLM_MOUSE (+1)	7.6997	3.9649	14.199	0	1.4004	0	0	1.4593	0	0	0	0
Cytochrome c oxidase subunit 2 OS=Mus musculus GN=Mtco2 PE=1 SV=1	COX2_MOUSE (+6)	0	5.2865	0	0	0	2.7965	2.9991	1.4593	3.4549	0	8.1431	4.564
MCG140784 OS=Mus musculus GN=Try10 PE=2 SV=1	Q792Z1_MOUSE (+1)	4.6198	1.3216	1.2909	1.8151	2.8007	1.3982	2.9991	2.9186	3.4549	1.6778	1.3572	3.0427
SWI/SNF-related matrix-associated actin-dependent regulator of chromatin subfamily A-like protein 1 OS=Mus musculus GN=Smarcal1 PE=2 SV=1	SMAL1_MOUSE	15.399	9.2513	3.8726	0	0	0	0	0	0	0	0	0
Protein FAM32A OS=Mus musculus GN=Fam32a PE=2 SV=1	FA32A_MOUSE	3.0799	0	2.5817	0	2.8007	2.7965	2.9991	2.9186	1.7274	3.3556	2.7144	3.0427
Cyclic AMP-dependent transcription factor ATF-1 OS=Mus musculus GN=Atf1 PE=1 SV=1	ATF1_MOUSE (+1)	3.0799	3.9649	2.5817	3.6301	2.8007	2.7965	0	0	0	3.3556	2.7144	3.0427
40S ribosomal protein S8 OS=Mus musculus GN=Rps8 PE=1 SV=2	RS8_MOUSE (+1)	0	7.9297	0	0	0	8.3895	0	0	3.4549	0	8.1431	0
Eukaryotic translation initiation factor 2 subunit 1 OS=Mus musculus GN=Eif2s1 PE=1 SV=3	IF2A_MOUSE	1.5399	3.9649	0	1.8151	1.4004	2.7965	5.9982	4.3779	1.7274	0	2.7144	1.5213
General transcription factor II-I OS=Mus musculus GN=Gtf2i PE=1 SV=3	GTF2I_MOUSE	3.0799	2.6432	0	0	4.2011	4.1947	1.4995	4.3779	1.7274	3.3556	2.7144	0
Protein lin-28 homolog A OS=Mus musculus GN=Lin28a PE=1 SV=1	LN28A_MOUSE	0	1.3216	2.5817	0	2.8007	1.3982	0	1.4593	0	6.7112	5.4288	6.0854
Cytochrome c1, heme protein, mitochondrial OS=Mus musculus GN=Cyc1 PE=1 SV=1	CY1_MOUSE	0	1.3216	0	0	2.8007	4.1947	2.9991	2.9186	1.7274	1.6778	5.4288	4.564
MCG127283 OS=Mus musculus GN=Foxi3 PE=4 SV=2	D3Z120_MOUSE (+1)	0	0	0	0	0	0	0	0	0	10.067	8.1431	9.1281
Uncharacterized protein OS=Mus musculus GN=Wdr36 PE=2 SV=1	Q3TA68_MOUSE (+1)	0	0	27.108	0	0	0	0	0	0	0	0	0
Coiled-coil-helix-coiled-coil-helix domain-containing protein 3, mitochondrial OS=Mus musculus GN=Chchd3 PE=1 SV=1	CHCH3_MOUSE (+2)	1.5399	3.9649	1.2909	1.8151	1.4004	2.7965	1.4995	1.4593	5.1823	1.6778	4.0716	0
Lysine-specific demethylase 2B OS=Mus musculus GN=Kdm2b PE=1 SV=1	KDM2B_MOUSE (+2)	12.319	6.6081	7.7452	0	0	0	0	0	0	0	0	0
Golgi-associated plant pathogenesis-related protein 1 OS=Mus musculus GN=Glipr2 PE=2 SV=3	GAPR1_MOUSE (+1)	1.5399	3.9649	1.2909	3.6301	1.4004	1.3982	2.9991	1.4593	1.7274	1.6778	1.3572	3.0427
Krueppel-like factor 5 OS=Mus musculus GN=Klf5 PE=2 SV=2	KLF5_MOUSE	7.6997	1.3216	2.5817	1.8151	1.4004	1.3982	1.4995	1.4593	1.7274	1.6778	1.3572	1.5213
Origin recognition complex subunit 3 OS=Mus musculus GN=Orc3 PE=1 SV=1	ORC3_MOUSE	0	1.3216	1.2909	1.8151	2.8007	2.7965	2.9991	1.4593	1.7274	3.3556	2.7144	3.0427
Splicing factor 45 OS=Mus musculus GN=Rbm17 PE=1 SV=1	SPF45_MOUSE	0	2.6432	2.5817	0	1.4004	1.3982	2.9991	1.4593	1.7274	5.0334	1.3572	4.564
Leucine-rich repeat-containing protein 59 OS=Mus musculus GN=Lrrc59 PE=2 SV=1	LRC59_MOUSE	0	3.9649	0	0	0	4.1947	0	4.3779	5.1823	0	6.7859	0
POZ (BTB) and AT hook containing zinc finger 1 OS=Mus musculus GN=Patz1 PE=2 SV=1	Q5NBY9_MOUSE (+2)	9.2396	3.9649	5.1634	0	0	0	0	0	0	1.6778	1.3572	3.0427
40S ribosomal protein S11 OS=Mus musculus GN=Rps11 PE=2 SV=3	RS11_MOUSE (+3)	0	7.9297	1.2909	0	0	5.593	0	0	0	0	9.5003	0
DNA polymerase subunit gamma-2, mitochondrial OS=Mus musculus GN=Polg2 PE=1 SV=2	DPOG2_MOUSE (+2)	0	0	0	0	2.8007	1.3982	1.4995	0	1.7274	6.7112	4.0716	6.0854
WD repeat-containing protein 18 OS=Mus musculus GN=Wdr18 PE=1 SV=1	WDR18_MOUSE	0	0	0	1.8151	0	1.3982	0	0	0	5.0334	6.7859	9.1281
Cofilin-1 OS=Mus musculus GN=Cfl1 PE=1 SV=3	COF1_MOUSE (+1)	0	5.2865	0	0	0	6.9912	0	0	1.7274	1.6778	8.1431	0
Uncharacterized protein OS=Mus musculus GN=Mark2 PE=4 SV=1	E9PYX3_MOUSE (+9)	4.6198	1.3216	1.2909	0	1.4004	1.3982	2.9991	1.4593	1.7274	1.6778	1.3572	4.564
NTF2-related export protein 1 OS=Mus musculus GN=Nxt1 PE=1 SV=2	NXT1_MOUSE (+1)	4.6198	2.6432	0	0	2.8007	4.1947	1.4995	2.9186	1.7274	1.6778	0	1.5213
60S ribosomal protein L22-like 1 OS=Mus musculus GN=Rpl22l1 PE=1 SV=1	RL22L_MOUSE (+1)	1.5399	2.6432	3.8726	1.8151	1.4004	1.3982	1.4995	1.4593	1.7274	1.6778	1.3572	3.0427
Stress-70 protein, mitochondrial OS=Mus musculus GN=Hspa9 PE=1 SV=3	GRP75_MOUSE (+2)	6.1597	2.6432	0	0	2.8007	5.593	1.4995	0	1.7274	0	2.7144	0
Cleavage and polyadenylation specificity factor subunit 7 OS=Mus musculus GN=Cpsf7 PE=1 SV=2	CPSF7_MOUSE	0	1.3216	1.2909	3.6301	1.4004	1.3982	0	2.9186	1.7274	3.3556	0	6.0854
Protein transport protein Sec61 subunit alpha isoform 1 OS=Mus musculus GN=Sec61a1 PE=2 SV=2	S61A1_MOUSE (+1)	1.5399	1.3216	0	3.6301	2.8007	1.3982	4.4986	2.9186	1.7274	0	0	3.0427
S-phase kinase-associated protein 1 OS=Mus musculus GN=Skp1 PE=1 SV=3	SKP1_MOUSE (+2)	3.0799	5.2865	3.8726	1.8151	1.4004	1.3982	2.9991	2.9186	0	0	0	0
Forkhead box protein K1 OS=Mus musculus GN=Foxk1 PE=1 SV=2	FOXK1_MOUSE	0	1.3216	0	0	0	0	0	0	0	6.7112	5.4288	9.1281
AT-rich interactive domain-containing protein 5B OS=Mus musculus GN=Arid5b PE=1 SV=3	ARI5B_MOUSE	6.1597	1.3216	2.5817	1.8151	2.8007	1.3982	1.4995	1.4593	3.4549	0	0	0
Probable ATP-dependent RNA helicase DDX28 OS=Mus musculus GN=Ddx28 PE=2 SV=2	DDX28_MOUSE	7.6997	0	0	0	2.8007	0	4.4986	0	0	0	1.3572	6.0854
Max-binding protein MNT OS=Mus musculus GN=Mnt PE=2 SV=2	MNT_MOUSE	9.2396	10.573	2.5817	0	0	0	0	0	0	0	0	0
60S ribosomal protein L14 OS=Mus musculus GN=Rpl14 PE=2 SV=3	RL14_MOUSE (+1)	0	5.2865	0	1.8151	0	2.7965	0	1.4593	1.7274	1.6778	5.4288	1.5213
Nuclear pore complex protein Nup93 OS=Mus musculus GN=Nup93 PE=2 SV=1	NUP93_MOUSE	6.1597	0	3.8726	0	4.2011	0	0	2.9186	0	0	1.3572	3.0427
Uncharacterized protein OS=Mus musculus GN=Numa1 PE=4 SV=1	E9Q7G0_MOUSE (+1)	1.5399	2.6432	1.2909	0	1.4004	2.7965	0	2.9186	0	3.3556	4.0716	1.5213
Eukaryotic translation initiation factor 5A-1 OS=Mus musculus GN=Eif5a PE=1 SV=2	IF5A1_MOUSE	0	3.9649	0	0	0	4.1947	0	0	1.7274	3.3556	8.1431	0
Metal-response element-binding transcription factor 2 OS=Mus musculus GN=Mtf2 PE=1 SV=2	MTF2_MOUSE	3.0799	5.2865	5.1634	0	0	0	1.4995	0	1.7274	1.6778	1.3572	1.5213
Transcription elongation factor, mitochondrial OS=Mus musculus GN=Tefm PE=2 SV=1	TEFM_MOUSE	3.0799	1.3216	2.5817	0	2.8007	2.7965	1.4995	2.9186	0	0	2.7144	1.5213
Splicing factor 1 OS=Mus musculus GN=Sf1 PE=1 SV=6	SF01_MOUSE (+5)	0	0	0	1.8151	0	0	5.9982	2.9186	0	1.6778	2.7144	6.0854
Homeobox protein OTX2 OS=Mus musculus GN=Otx2 PE=1 SV=1	OTX2_MOUSE (+4)	1.5399	1.3216	1.2909	3.6301	4.2011	2.7965	1.4995	1.4593	3.4549	0	0	0
Nucleolar complex protein 4 homolog OS=Mus musculus GN=Noc4l PE=2 SV=1	NOC4L_MOUSE (+1)	0	1.3216	3.8726	0	4.2011	1.3982	1.4995	1.4593	0	1.6778	2.7144	3.0427
60S ribosomal protein L24 OS=Mus musculus GN=Rpl24 PE=2 SV=2	RL24_MOUSE (+3)	0	3.9649	1.2909	0	0	4.1947	1.4995	0	1.7274	1.6778	6.7859	0
Phospholipase C, beta 4 (Fragment) OS=Mus musculus GN=Plcb4 PE=4 SV=1	A2AT91_MOUSE (+1)	0	5.2865	0	5.4452	1.4004	1.3982	1.4995	1.4593	0	0	0	4.564
Protein BEX1 OS=Mus musculus GN=Bex1 PE=1 SV=2	BEX1_MOUSE	3.0799	1.3216	0	1.8151	1.4004	1.3982	2.9991	2.9186	0	1.6778	1.3572	3.0427
Nuclear apoptosis-inducing factor 1 OS=Mus musculus GN=Naif1 PE=2 SV=1	NAIF1_MOUSE	4.6198	2.6432	0	1.8151	2.8007	1.3982	2.9991	2.9186	0	1.6778	0	0
Mitochondrial import receptor subunit TOM20 homolog OS=Mus musculus GN=Tomm20 PE=1 SV=1	TOM20_MOUSE (+1)	0	1.3216	1.2909	1.8151	1.4004	4.1947	1.4995	1.4593	1.7274	1.6778	1.3572	3.0427
Vimentin OS=Mus musculus GN=Vim PE=1 SV=3	VIME_MOUSE (+3)	0	0	20.654	0	0	0	0	0	0	0	0	0
60S ribosomal protein L15 OS=Mus musculus GN=Rpl15 PE=2 SV=4	RL15_MOUSE (+4)	0	5.2865	1.2909	0	0	4.1947	0	0	1.7274	0	8.1431	0
U4/U6 small nuclear ribonucleoprotein Prp4 OS=Mus musculus GN=Prpf4 PE=2 SV=1	PRP4_MOUSE (+2)	0	2.6432	0	0	0	4.1947	7.4977	1.4593	1.7274	1.6778	1.3572	0
60S ribosomal protein L18 OS=Mus musculus GN=Rpl18 PE=2 SV=3	RL18_MOUSE (+2)	0	6.6081	3.8726	0	0	1.3982	1.4995	0	1.7274	0	5.4288	0
Nup98 protein OS=Mus musculus GN=Nup98 PE=2 SV=1	B2RQL0_MOUSE (+1)	0	0	5.1634	0	0	0	0	4.3779	0	3.3556	1.3572	6.0854
Proline-, glutamic acid- and leucine-rich protein 1 OS=Mus musculus GN=Pelp1 PE=1 SV=2	PELP1_MOUSE	0	0	2.5817	0	2.8007	1.3982	1.4995	0	0	3.3556	5.4288	3.0427
UPF0468 protein C16orf80 homolog OS=Mus musculus GN=Gtl3 PE=2 SV=1	CP080_MOUSE	3.0799	2.6432	3.8726	0	2.8007	1.3982	2.9991	1.4593	1.7274	0	0	0
40S ribosomal protein S25 OS=Mus musculus GN=Rps25 PE=2 SV=1	RS25_MOUSE (+1)	0	3.9649	3.8726	0	0	2.7965	0	0	5.1823	0	4.0716	0
Uncharacterized protein OS=Mus musculus GN=Mki67 PE=4 SV=1	E9PVX6_MOUSE	4.6198	2.6432	3.8726	0	1.4004	2.7965	0	4.3779	0	0	0	0
RNA-binding protein Raly OS=Mus musculus GN=Raly PE=1 SV=3	RALY_MOUSE (+4)	0	2.6432	12.909	0	1.4004	0	0	0	0	0	2.7144	0
Vertnin OS=Mus musculus GN=Vrtn PE=2 SV=1	VRTN_MOUSE	0	0	0	5.4452	5.6014	5.593	1.4995	1.4593	0	0	0	0
RIKEN cDNA 2210010C04, isoform CRA_b OS=Mus musculus GN=2210010C04Rik PE=2 SV=1	Q9CPN9_MOUSE (+1)	3.0799	1.3216	1.2909	1.8151	1.4004	1.3982	1.4995	1.4593	1.7274	1.6778	1.3572	1.5213
Putative uncharacterized protein (Fragment) OS=Mus musculus GN=Heatr1 PE=2 SV=1	Q3UNW7_MOUSE	0	2.6432	15.49	0	1.4004	0	0	0	0	0	0	0
60S ribosomal protein L8 OS=Mus musculus GN=Rpl8 PE=2 SV=2	RL8_MOUSE	0	3.9649	0	0	0	4.1947	0	0	1.7274	0	9.5003	0
Zinc finger and SCAN domain-containing protein 12 OS=Mus musculus GN=Zscan12 PE=2 SV=2	ZSC12_MOUSE (+2)	0	1.3216	0	0	2.8007	1.3982	1.4995	1.4593	0	5.0334	2.7144	3.0427
Translocon-associated protein subunit alpha OS=Mus musculus GN=Ssr1 PE=1 SV=1	SSRA_MOUSE (+3)	0	2.6432	1.2909	1.8151	1.4004	0	0	2.9186	1.7274	1.6778	2.7144	3.0427
Acyl-CoA dehydrogenase family member 9, mitochondrial OS=Mus musculus GN=Acad9 PE=2 SV=2	ACAD9_MOUSE	0	1.3216	0	0	2.8007	0	2.9991	1.4593	0	3.3556	2.7144	4.564
Paired amphipathic helix protein Sin3a OS=Mus musculus GN=Sin3a PE=1 SV=3	SIN3A_MOUSE (+1)	13.859	3.9649	1.2909	0	0	0	0	0	0	0	0	0
Uncharacterized protein C10orf18 homolog OS=Mus musculus GN=Kiaa2006 PE=2 SV=2	CJ018_MOUSE	0	1.3216	0	0	2.8007	1.3982	1.4995	2.9186	1.7274	0	1.3572	6.0854
UPF0439 protein C9orf30 homolog OS=Mus musculus PE=2 SV=1	CI030_MOUSE	4.6198	2.6432	1.2909	1.8151	2.8007	4.1947	0	0	1.7274	0	0	0
Fatty acyl-CoA reductase 1 OS=Mus musculus GN=Far1 PE=1 SV=1	FACR1_MOUSE	1.5399	2.6432	2.5817	0	1.4004	1.3982	0	1.4593	0	1.6778	1.3572	4.564
Serine/arginine-rich splicing factor 10 OS=Mus musculus GN=Srsf10 PE=1 SV=2	SRS10_MOUSE (+5)	1.5399	2.6432	1.2909	0	1.4004	2.7965	1.4995	1.4593	1.7274	0	2.7144	1.5213
Insulin receptor-related protein OS=Mus musculus GN=Insrr PE=1 SV=2	INSRR_MOUSE (+2)	0	0	1.2909	1.8151	0	2.7965	1.4995	2.9186	1.7274	3.3556	2.7144	0
Polycomb group RING finger protein 6 OS=Mus musculus GN=Pcgf6 PE=1 SV=1	PCGF6_MOUSE	6.1597	6.6081	5.1634	0	0	0	0	0	0	0	0	0
Transcription factor jun-D OS=Mus musculus GN=Jund PE=1 SV=1	JUND_MOUSE	0	0	0	1.8151	5.6014	2.7965	0	0	0	1.6778	1.3572	4.564
60S ribosomal protein L18a OS=Mus musculus GN=Rpl18a PE=1 SV=1	RL18A_MOUSE	0	3.9649	0	0	0	6.9912	0	0	0	0	6.7859	0
RNA-binding protein 25 OS=Mus musculus GN=Rbm25 PE=1 SV=1	RBM25_MOUSE	0	0	1.2909	0	2.8007	2.7965	4.4986	1.4593	0	3.3556	0	1.5213
Protein HIRA OS=Mus musculus GN=Hira PE=1 SV=3	HIRA_MOUSE	1.5399	1.3216	0	1.8151	4.2011	4.1947	0	2.9186	1.7274	0	0	0
60S ribosomal protein L23a OS=Mus musculus GN=Rpl23a PE=1 SV=1	RL23A_MOUSE (+3)	0	5.2865	1.2909	0	0	4.1947	0	0	0	0	6.7859	0
Retinitis pigmentosa 9 protein homolog OS=Mus musculus GN=rp9 PE=1 SV=1	RP9_MOUSE (+4)	3.0799	1.3216	3.8726	1.8151	1.4004	2.7965	1.4995	1.4593	0	0	0	0
Prelamin-A/C OS=Mus musculus GN=Lmna PE=1 SV=2	LMNA_MOUSE (+5)	0	1.3216	10.327	3.6301	0	0	0	0	0	1.6778	0	0
Eukaryotic translation initiation factor 2 subunit 2 OS=Mus musculus GN=Eif2s2 PE=1 SV=1	IF2B_MOUSE (+1)	0	0	0	1.8151	0	2.7965	1.4995	1.4593	1.7274	3.3556	2.7144	1.5213
GTP-binding nuclear protein Ran OS=Mus musculus GN=Ran PE=1 SV=3	RAN_MOUSE (+1)	0	2.6432	3.8726	0	1.4004	2.7965	0	0	1.7274	1.6778	2.7144	0
60S ribosomal protein L13a OS=Mus musculus GN=Rpl13a PE=1 SV=4	RL13A_MOUSE (+1)	0	1.3216	0	0	0	6.9912	0	0	1.7274	0	6.7859	0
PC4 and SFRS1-interacting protein OS=Mus musculus GN=Psip1 PE=1 SV=1	PSIP1_MOUSE	0	1.3216	5.1634	0	1.4004	1.3982	0	0	1.7274	1.6778	4.0716	0
Phosphatidylserine decarboxylase proenzyme OS=Mus musculus GN=Pisd PE=2 SV=1	PISD_MOUSE (+3)	0	3.9649	0	0	5.6014	4.1947	0	1.4593	0	0	0	1.5213
THAP domain-containing protein 1 OS=Mus musculus GN=Thap1 PE=2 SV=1	THAP1_MOUSE	6.1597	5.2865	5.1634	0	0	0	0	0	0	0	0	0
E9Q784_MOUSE-R	E9Q784_MOUSE-R	1.5399	1.3216	1.2909	1.8151	0	1.3982	1.4995	1.4593	1.7274	1.6778	1.3572	1.5213
Nuclear pore complex protein Nup214 OS=Mus musculus GN=Nup214 PE=1 SV=2	NU214_MOUSE	1.5399	0	1.2909	0	2.8007	0	2.9991	0	0	3.3556	0	4.564
Gem-associated protein 5 OS=Mus musculus GN=Gemin5 PE=1 SV=2	GEMI5_MOUSE (+4)	1.5399	1.3216	1.2909	1.8151	1.4004	1.3982	1.4995	0	1.7274	1.6778	1.3572	1.5213
Emerin OS=Mus musculus GN=Emd PE=1 SV=1	EMD_MOUSE (+1)	0	1.3216	1.2909	1.8151	1.4004	1.3982	1.4995	1.4593	1.7274	1.6778	1.3572	1.5213
Zinc finger protein 518B OS=Mus musculus GN=Znf518b PE=2 SV=1	Z518B_MOUSE	3.0799	1.3216	1.2909	1.8151	1.4004	1.3982	1.4995	1.4593	0	1.6778	0	1.5213
Protein SOX-15 OS=Mus musculus GN=Sox15 PE=2 SV=3	SOX15_MOUSE (+1)	3.0799	2.6432	0	1.8151	1.4004	2.7965	0	1.4593	1.7274	0	0	1.5213
Cytochrome c oxidase subunit 4 isoform 1, mitochondrial OS=Mus musculus GN=Cox4i1 PE=1 SV=2	COX41_MOUSE (+1)	0	3.9649	0	0	0	2.7965	0	0	0	0	9.5003	0
Uncharacterized protein OS=Mus musculus GN=Nup153 PE=4 SV=1	E9Q3G8_MOUSE (+1)	0	0	1.2909	0	2.8007	2.7965	2.9991	2.9186	0	3.3556	0	0
Zinc finger protein ZIC 3 OS=Mus musculus GN=Zic3 PE=1 SV=2	ZIC3_MOUSE	6.1597	5.2865	0	0	0	1.3982	1.4995	0	1.7274	0	0	0
Uncharacterized protein OS=Mus musculus GN=Zfp296 PE=4 SV=2	D3YWY2_MOUSE (+3)	10.78	1.3216	2.5817	0	0	0	0	0	0	0	1.3572	0
Nuclear receptor subfamily 0 group B member 1 OS=Mus musculus GN=Nr0b1 PE=1 SV=1	NR0B1_MOUSE (+1)	4.6198	2.6432	1.2909	1.8151	1.4004	2.7965	0	1.4593	0	0	0	0
WD repeat-containing protein 43 OS=Mus musculus GN=Wdr43 PE=1 SV=2	WDR43_MOUSE	0	0	12.909	0	1.4004	0	0	0	0	1.6778	0	0
Peroxiredoxin-1 OS=Mus musculus GN=Prdx1 PE=1 SV=1	PRDX1_MOUSE (+4)	0	3.9649	0	1.8151	0	1.3982	0	0	1.7274	0	6.7859	0
Small nuclear ribonucleoprotein Sm D2 OS=Mus musculus GN=Snrpd2 PE=2 SV=1	SMD2_MOUSE (+1)	0	3.9649	1.2909	0	0	0	0	0	1.7274	1.6778	6.7859	0
Inactive serine/threonine-protein kinase VRK3 OS=Mus musculus GN=Vrk3 PE=1 SV=2	VRK3_MOUSE (+1)	0	0	0	1.8151	1.4004	0	1.4995	2.9186	0	3.3556	1.3572	3.0427
ATP synthase subunit b, mitochondrial OS=Mus musculus GN=Atp5f1 PE=1 SV=1	AT5F1_MOUSE (+1)	0	3.9649	0	0	0	1.3982	1.4995	0	1.7274	0	6.7859	0
RNA-binding motif, single-stranded-interacting protein 1 OS=Mus musculus GN=Rbms1 PE=2 SV=1	RBMS1_MOUSE (+4)	0	0	0	0	0	0	0	0	0	6.7112	4.0716	4.564
Mitochondrial ribonuclease P protein 1 OS=Mus musculus GN=Trmt10c PE=2 SV=2	MRRP1_MOUSE	3.0799	1.3216	0	1.8151	1.4004	0	1.4995	2.9186	1.7274	0	0	1.5213
Fructose-bisphosphate aldolase A OS=Mus musculus GN=Aldoa PE=1 SV=2	ALDOA_MOUSE (+3)	0	2.6432	0	0	0	4.1947	2.9991	0	0	0	5.4288	0
Voltage-dependent anion-selective channel protein 2 OS=Mus musculus GN=Vdac2 PE=1 SV=2	VDAC2_MOUSE	0	2.6432	0	0	1.4004	4.1947	0	0	0	0	6.7859	0
14-3-3 protein zeta/delta OS=Mus musculus GN=Ywhaz PE=1 SV=1	1433Z_MOUSE	0	3.9649	1.2909	0	0	1.3982	0	0	0	0	6.7859	1.5213
Nucleoporin NUP53 OS=Mus musculus GN=Nup35 PE=1 SV=2	NUP53_MOUSE	0	0	1.2909	1.8151	1.4004	1.3982	1.4995	1.4593	0	1.6778	1.3572	3.0427
60S ribosomal protein L9 OS=Mus musculus GN=Rpl9 PE=2 SV=2	RL9_MOUSE (+1)	0	2.6432	0	0	0	2.7965	0	0	0	0	9.5003	0
Translationally-controlled tumor protein OS=Mus musculus GN=Tpt1 PE=1 SV=1	TCTP_MOUSE	0	5.2865	0	0	0	4.1947	0	0	0	0	5.4288	0
60S ribosomal protein L35 OS=Mus musculus GN=Rpl35 PE=2 SV=1	RL35_MOUSE	0	5.2865	0	0	0	2.7965	0	0	0	0	6.7859	0
Polycomb protein Suz12 OS=Mus musculus GN=Suz12 PE=1 SV=2	SUZ12_MOUSE (+1)	1.5399	6.6081	2.5817	0	0	0	0	0	0	0	4.0716	0
116 kDa U5 small nuclear ribonucleoprotein component OS=Mus musculus GN=Eftud2 PE=2 SV=1	U5S1_MOUSE (+5)	0	1.3216	3.8726	0	0	0	0	0	0	5.0334	0	4.564
Alpha-enolase OS=Mus musculus GN=Eno1 PE=1 SV=3	ENOA_MOUSE (+1)	0	5.2865	0	0	0	0	0	0	0	0	9.5003	0
TBC1 domain family member 10B OS=Mus musculus GN=Tbc1d10b PE=1 SV=2	TB10B_MOUSE	3.0799	2.6432	0	0	0	2.7965	2.9991	1.4593	1.7274	0	0	0
Putative uncharacterized protein OS=Mus musculus GN=Polg PE=2 SV=1	Q3UZX3_MOUSE (+1)	0	0	0	0	0	0	0	1.4593	1.7274	0	5.4288	6.0854
Uncharacterized protein C9orf114 homolog OS=Mus musculus GN=D2Wsu81e PE=2 SV=1	CI114_MOUSE (+1)	1.5399	1.3216	1.2909	0	1.4004	1.3982	2.9991	0	0	1.6778	0	3.0427
Histone H1.3 OS=Mus musculus GN=Hist1h1d PE=1 SV=2	H13_MOUSE (+2)	0	2.6432	6.4543	0	1.4004	1.3982	0	0	0	0	2.7144	0
Zinc finger and BTB domain-containing protein 7A OS=Mus musculus GN=Zbtb7a PE=1 SV=2	ZBT7A_MOUSE (+1)	7.6997	3.9649	2.5817	0	0	0	0	0	0	0	0	0
Putative uncharacterized protein OS=Mus musculus GN=Rpl10 PE=2 SV=1	Q3THJ6_MOUSE	0	2.6432	0	1.8151	0	2.7965	1.4995	0	0	0	5.4288	0
Max protein OS=Mus musculus GN=Max PE=2 SV=1	B2RS19_MOUSE (+1)	4.6198	6.6081	2.5817	0	0	0	0	0	0	0	0	0
Sphingomyelin phosphodiesterase 4 OS=Mus musculus GN=Smpd4 PE=2 SV=2	NSMA3_MOUSE (+1)	0	2.6432	2.5817	0	0	2.7965	1.4995	0	0	0	2.7144	1.5213
U4/U6 small nuclear ribonucleoprotein Prp3 OS=Mus musculus GN=Prpf3 PE=1 SV=1	PRPF3_MOUSE (+1)	0	1.3216	0	0	1.4004	1.3982	1.4995	1.4593	1.7274	3.3556	1.3572	0
Uncharacterized protein C13orf23 homolog OS=Mus musculus PE=2 SV=1	CM023_MOUSE (+2)	0	0	0	3.6301	5.6014	2.7965	0	1.4593	0	0	0	0
PALLD_MOUSE-R	PALLD_MOUSE-R	1.5399	1.3216	1.2909	1.8151	1.4004	0	2.9991	1.4593	0	0	0	1.5213
Aprataxin and PNK-like factor OS=Mus musculus GN=Aplf PE=2 SV=2	APLF_MOUSE	1.5399	0	0	0	1.4004	2.7965	2.9991	2.9186	0	0	0	1.5213
Nuclease-sensitive element-binding protein 1 OS=Mus musculus GN=Ybx1 PE=1 SV=3	YBOX1_MOUSE (+4)	1.5399	2.6432	0	0	1.4004	2.7965	1.4995	1.4593	1.7274	0	0	0
Transducin beta-like protein 3 OS=Mus musculus GN=Tbl3 PE=2 SV=1	TBL3_MOUSE	0	0	11.618	0	1.4004	0	0	0	0	0	0	0
U1 small nuclear ribonucleoprotein A OS=Mus musculus GN=Snrpa PE=2 SV=3	SNRPA_MOUSE (+2)	0	1.3216	1.2909	0	0	2.7965	0	0	0	3.3556	2.7144	1.5213
High mobility group protein HMG-I/HMG-Y OS=Mus musculus GN=Hmga1 PE=1 SV=4	HMGA1_MOUSE (+2)	1.5399	1.3216	1.2909	0	1.4004	4.1947	0	1.4593	1.7274	0	0	0
Cytochrome c oxidase subunit 6C OS=Mus musculus GN=Cox6c PE=1 SV=3	COX6C_MOUSE	0	1.3216	0	0	1.4004	4.1947	0	1.4593	1.7274	0	2.7144	0
Peroxiredoxin-2 OS=Mus musculus GN=Prdx2 PE=1 SV=3	PRDX2_MOUSE (+1)	0	0	1.2909	3.6301	0	0	1.4995	0	1.7274	1.6778	1.3572	1.5213
Chromodomain-helicase-DNA-binding protein 7 OS=Mus musculus GN=Chd7 PE=1 SV=1	CHD7_MOUSE	0	2.6432	0	0	2.8007	5.593	0	1.4593	0	0	0	0
Ras GTPase-activating protein-binding protein 2 OS=Mus musculus GN=G3bp2 PE=1 SV=2	G3BP2_MOUSE (+1)	0	1.3216	0	1.8151	0	0	0	1.4593	1.7274	1.6778	1.3572	3.0427
60S ribosomal protein L26 OS=Mus musculus GN=Rpl26 PE=2 SV=1	RL26_MOUSE (+1)	0	2.6432	0	0	0	2.7965	0	0	0	0	6.7859	0
Spliceosome RNA helicase Ddx39b OS=Mus musculus GN=Ddx39b PE=1 SV=1	DX39B_MOUSE	0	0	0	0	0	0	0	0	0	0	12.215	0
60S ribosomal protein L32 OS=Mus musculus GN=Rpl32 PE=2 SV=2	RL32_MOUSE	0	2.6432	0	0	0	1.3982	0	0	0	0	8.1431	0
Guanine nucleotide-binding protein subunit beta-2-like 1 OS=Mus musculus GN=Gnb2l1 PE=1 SV=3	GBLP_MOUSE	0	2.6432	0	0	0	0	0	0	0	0	9.5003	0
Uncharacterized protein OS=Mus musculus GN=Trrap PE=4 SV=1	E9PWT1_MOUSE (+3)	1.5399	1.3216	1.2909	0	0	0	1.4995	1.4593	1.7274	1.6778	0	1.5213
Uncharacterized protein OS=Mus musculus GN=Samd1 PE=4 SV=1	D3YXK1_MOUSE	9.2396	2.6432	0	0	0	0	0	0	0	0	0	0
mRNA export factor OS=Mus musculus GN=Rae1 PE=1 SV=1	RAE1L_MOUSE (+1)	0	0	0	0	5.6014	1.3982	0	0	0	3.3556	0	1.5213
Interleukin enhancer-binding factor 2 OS=Mus musculus GN=Ilf2 PE=1 SV=1	ILF2_MOUSE (+1)	0	2.6432	6.4543	0	0	0	0	0	0	0	2.7144	0
Sterol O-acyltransferase 1 OS=Mus musculus GN=Soat1 PE=2 SV=2	SOAT1_MOUSE (+2)	0	1.3216	0	1.8151	1.4004	1.3982	1.4995	1.4593	0	0	1.3572	1.5213
Dolichyl-diphosphooligosaccharide--protein glycosyltransferase subunit 2 OS=Mus musculus GN=Rpn2 PE=2 SV=1	RPN2_MOUSE (+3)	0	0	0	0	0	0	4.4986	1.4593	0	0	2.7144	3.0427
Putative uncharacterized protein (Fragment) OS=Mus musculus GN=Heatr1 PE=2 SV=1	Q3V1X6_MOUSE	0	0	11.618	0	0	0	0	0	0	0	0	0
U3 small nucleolar RNA-associated protein 15 homolog OS=Mus musculus GN=Utp15 PE=2 SV=1	UTP15_MOUSE (+1)	0	0	11.618	0	0	0	0	0	0	0	0	0
Histone H2A type 1-K OS=Mus musculus GN=Hist1h2ak PE=1 SV=3	H2A1K_MOUSE	0	0	11.618	0	0	0	0	0	0	0	0	0
Mitochondrial import inner membrane translocase subunit Tim23 OS=Mus musculus GN=Timm23 PE=2 SV=1	TIM23_MOUSE (+2)	0	1.3216	1.2909	0	1.4004	1.3982	1.4995	0	0	1.6778	1.3572	1.5213
Inner centromere protein OS=Mus musculus GN=Incenp PE=1 SV=2	INCE_MOUSE	0	1.3216	3.8726	0	0	1.3982	0	1.4593	1.7274	1.6778	0	0
Transcription factor Sp3 OS=Mus musculus GN=Sp3 PE=1 SV=2	SP3_MOUSE (+3)	6.1597	3.9649	1.2909	0	0	0	0	0	0	0	0	0
Small nuclear ribonucleoprotein Sm D1 OS=Mus musculus GN=Snrpd1 PE=2 SV=1	SMD1_MOUSE	0	2.6432	1.2909	0	0	1.3982	0	1.4593	0	1.6778	2.7144	0
T-complex protein 1 subunit beta OS=Mus musculus GN=Cct2 PE=1 SV=4	TCPB_MOUSE (+2)	0	1.3216	0	0	0	1.3982	1.4995	0	0	0	5.4288	1.5213
Transcription factor Sp1 OS=Mus musculus GN=Sp1 PE=1 SV=2	SP1_MOUSE	4.6198	3.9649	2.5817	0	0	0	0	0	0	0	0	0
Actin-like protein 6A OS=Mus musculus GN=Actl6a PE=1 SV=2	ACL6A_MOUSE (+2)	3.0799	2.6432	2.5817	0	0	1.3982	0	1.4593	0	0	0	0
Arginase-1 OS=Mus musculus GN=Arg1 PE=1 SV=1	ARGI1_MOUSE	0	1.3216	1.2909	1.8151	0	0	1.4995	0	3.4549	1.6778	0	0
60S ribosomal protein L19 OS=Mus musculus GN=Rpl19 PE=1 SV=1	RL19_MOUSE (+2)	0	2.6432	0	0	0	2.7965	1.4995	0	0	0	4.0716	0
60S ribosomal protein L31 OS=Mus musculus GN=Rpl31 PE=2 SV=1	RL31_MOUSE (+2)	0	2.6432	0	0	0	2.7965	0	0	0	0	5.4288	0
40S ribosomal protein S26 OS=Mus musculus GN=Rps26 PE=2 SV=3	RS26_MOUSE (+1)	0	3.9649	0	0	0	2.7965	0	0	0	0	4.0716	0
40S ribosomal protein S12 OS=Mus musculus GN=Rps12 PE=2 SV=1	Q6ZWZ6_MOUSE	0	1.3216	0	0	0	0	0	0	0	0	9.5003	0
Serine/threonine-protein kinase VRK1 OS=Mus musculus GN=Vrk1 PE=1 SV=2	VRK1_MOUSE (+2)	0	0	0	1.8151	0	1.3982	0	0	0	3.3556	2.7144	1.5213
Uncharacterized protein (Fragment) OS=Mus musculus GN=Rbm10 PE=4 SV=1	F8WGU1_MOUSE	0	1.3216	0	1.8151	1.4004	1.3982	0	1.4593	1.7274	1.6778	0	0
Lethal(3)malignant brain tumor-like protein 2 OS=Mus musculus GN=L3mbtl2 PE=1 SV=2	LMBL2_MOUSE (+1)	1.5399	2.6432	6.4543	0	0	0	0	0	0	0	0	0
Kinesin-like protein KIF2C OS=Mus musculus GN=Kif2c PE=1 SV=1	KIF2C_MOUSE (+2)	0	0	0	0	0	1.3982	0	1.4593	3.4549	0	2.7144	1.5213
Nucleoporin NUP188 homolog OS=Mus musculus GN=Nup188 PE=1 SV=2	NU188_MOUSE	0	0	0	0	2.8007	0	0	2.9186	0	1.6778	0	3.0427
DNA (cytosine-5)-methyltransferase 3B OS=Mus musculus GN=Dnmt3b PE=1 SV=2	DNM3B_MOUSE (+5)	0	0	9.036	0	1.4004	0	0	0	0	0	0	0
Periodic tryptophan protein 2 homolog OS=Mus musculus GN=Pwp2 PE=1 SV=1	PWP2_MOUSE (+3)	0	0	10.327	0	0	0	0	0	0	0	0	0
Keratin, type I cuticular Ha1 OS=Mus musculus GN=Krt31 PE=2 SV=2	K1H1_MOUSE	7.6997	0	2.5817	0	0	0	0	0	0	0	0	0
Keratin, type I cuticular Ha4 OS=Mus musculus GN=Krt34 PE=2 SV=1	KRT34_MOUSE	7.6997	0	2.5817	0	0	0	0	0	0	0	0	0
Microtubule-actin cross-linking factor 1 OS=Mus musculus GN=Macf1 PE=1 SV=2	MACF1_MOUSE (+3)	0	0	1.2909	0	2.8007	0	0	2.9186	1.7274	0	0	1.5213
Nuclear pore complex protein Nup107 OS=Mus musculus GN=Nup107 PE=2 SV=1	NU107_MOUSE	0	0	2.5817	1.8151	0	1.3982	1.4995	0	0	0	1.3572	1.5213
Dolichyl-diphosphooligosaccharide--protein glycosyltransferase subunit 1 OS=Mus musculus GN=Rpn1 PE=2 SV=1	RPN1_MOUSE (+3)	0	0	0	0	0	0	2.9991	1.4593	0	0	4.0716	1.5213
SAP domain-containing ribonucleoprotein OS=Mus musculus GN=Sarnp PE=1 SV=3	SARNP_MOUSE (+2)	0	1.3216	0	0	0	0	0	0	0	1.6778	5.4288	1.5213
U2 small nuclear ribonucleoprotein A' OS=Mus musculus GN=Snrpa1 PE=1 SV=2	RU2A_MOUSE	0	1.3216	1.2909	0	0	0	0	0	0	1.6778	4.0716	1.5213
SYNE1_MOUSE-R	SYNE1_MOUSE-R	0	0	0	1.8151	0	0	1.4995	0	5.1823	0	1.3572	0
Heat shock protein HSP 90-beta OS=Mus musculus GN=Hsp90ab1 PE=1 SV=3	HS90B_MOUSE (+1)	0	2.6432	1.2909	0	0	0	0	0	0	1.6778	2.7144	1.5213
Eukaryotic translation initiation factor 6 OS=Mus musculus GN=Eif6 PE=1 SV=2	IF6_MOUSE (+6)	0	1.3216	3.8726	0	1.4004	0	0	0	1.7274	0	1.3572	0
Lysine-specific histone demethylase 1A OS=Mus musculus GN=Kdm1a PE=1 SV=2	KDM1A_MOUSE (+1)	0	1.3216	1.2909	0	2.8007	4.1947	0	0	0	0	0	0
Putative uncharacterized protein OS=Mus musculus GN=Sf3b2 PE=2 SV=1	Q3UAI4_MOUSE (+1)	0	1.3216	6.4543	0	1.4004	0	0	0	0	0	0	0
ATP-binding cassette sub-family F member 1 OS=Mus musculus GN=Abcf1 PE=1 SV=1	ABCF1_MOUSE (+1)	0	1.3216	0	1.8151	0	0	1.4995	1.4593	0	1.6778	1.3572	0
Tuftelin-interacting protein 11 OS=Mus musculus GN=Tfip11 PE=1 SV=1	TFP11_MOUSE (+1)	0	0	0	0	0	1.3982	2.9991	0	0	1.6778	0	3.0427
Uncharacterized protein OS=Mus musculus GN=Utp20 PE=4 SV=1	E9QK83_MOUSE	0	0	9.036	0	0	0	0	0	0	0	0	0
Mitochondrial 2-oxoglutarate/malate carrier protein OS=Mus musculus GN=Slc25a11 PE=1 SV=3	M2OM_MOUSE (+2)	0	0	0	0	0	0	0	0	3.4549	0	5.4288	0
Myc proto-oncogene protein OS=Mus musculus GN=Myc PE=1 SV=1	MYC_MOUSE (+3)	6.1597	2.6432	0	0	0	0	0	0	0	0	0	0
E9PYW8_MOUSE-R	E9PYW8_MOUSE-R	3.0799	0	0	0	2.8007	0	0	2.9186	0	0	0	0
MLX-interacting protein OS=Mus musculus GN=Mlxip PE=1 SV=1	MLXIP_MOUSE	6.1597	1.3216	1.2909	0	0	0	0	0	0	0	0	0
E9Q8K5_MOUSE-R	E9Q8K5_MOUSE-R	0	2.6432	0	1.8151	0	1.3982	0	0	0	0	1.3572	1.5213
Chromatin assembly factor 1 subunit B OS=Mus musculus GN=Chaf1b PE=2 SV=1	CAF1B_MOUSE	0	1.3216	0	0	1.4004	1.3982	2.9991	0	0	0	0	1.5213
Elongation factor 1-delta OS=Mus musculus GN=Eef1d PE=1 SV=3	EF1D_MOUSE (+4)	0	0	0	0	0	0	1.4995	1.4593	0	0	4.0716	1.5213
RNA-binding protein with multiple splicing 2 OS=Mus musculus GN=Rbpms2 PE=1 SV=1	RBPS2_MOUSE (+1)	0	0	1.2909	0	0	0	1.4995	0	0	0	2.7144	3.0427
Peptidyl-prolyl cis-trans isomerase B OS=Mus musculus GN=Ppib PE=2 SV=2	PPIB_MOUSE (+2)	0	0	0	0	0	1.3982	0	0	0	1.6778	5.4288	0
Nuclear envelope pore membrane protein POM 121 OS=Mus musculus GN=Pom121 PE=1 SV=2	PO121_MOUSE (+1)	1.5399	0	2.5817	0	0	0	1.4995	0	0	0	1.3572	1.5213
ER lumen protein retaining receptor 2 OS=Mus musculus GN=Kdelr2 PE=2 SV=1	ERD22_MOUSE (+1)	0	1.3216	1.2909	0	1.4004	0	1.4995	1.4593	0	0	0	1.5213
Protein ELYS OS=Mus musculus GN=Ahctf1 PE=1 SV=1	ELYS_MOUSE	0	1.3216	1.2909	0	1.4004	1.3982	1.4995	0	0	0	0	1.5213
Protein transport protein Sec61 subunit beta OS=Mus musculus GN=Sec61b PE=1 SV=3	SC61B_MOUSE (+1)	0	2.6432	0	0	0	1.3982	1.4995	0	0	0	1.3572	1.5213
Retinoblastoma-binding protein 5 OS=Mus musculus GN=Rbbp5 PE=1 SV=2	RBBP5_MOUSE	3.0799	2.6432	1.2909	0	0	1.3982	0	0	0	0	0	0
40S ribosomal protein S24 OS=Mus musculus GN=Rps24 PE=1 SV=1	RS24_MOUSE (+5)	0	2.6432	0	0	0	1.3982	0	0	0	0	2.7144	1.5213
40S ribosomal protein S28 OS=Mus musculus GN=Rps28 PE=2 SV=1	RS28_MOUSE (+1)	0	0	1.2909	0	1.4004	2.7965	0	0	0	0	2.7144	0
ATP synthase subunit g, mitochondrial OS=Mus musculus GN=Atp5l PE=1 SV=1	ATP5L_MOUSE (+2)	0	1.3216	0	0	0	2.7965	0	0	0	0	4.0716	0
Histone-lysine N-methyltransferase EZH2 OS=Mus musculus GN=Ezh2 PE=1 SV=2	EZH2_MOUSE (+5)	0	2.6432	2.5817	0	1.4004	0	0	0	0	0	0	1.5213
Tcfcp2l1 protein OS=Mus musculus GN=Tcfcp2l1 PE=2 SV=1	Q14AW3_MOUSE	3.0799	0	0	1.8151	0	0	1.4995	0	0	0	0	1.5213
Uncharacterized protein OS=Mus musculus GN=Wdr75 PE=4 SV=1	E9PWZ7_MOUSE (+6)	0	0	6.4543	0	1.4004	0	0	0	0	0	0	0
Dolichyl-diphosphooligosaccharide--protein glycosyltransferase 48 kDa subunit OS=Mus musculus GN=Ddost PE=1 SV=2	OST48_MOUSE (+1)	0	0	0	1.8151	0	0	1.4995	0	1.7274	0	2.7144	0
DNA (cytosine-5)-methyltransferase 3-like OS=Mus musculus GN=Dnmt3l PE=1 SV=1	DNM3L_MOUSE (+1)	0	0	7.7452	0	0	0	0	0	0	0	0	0
Casein kinase II subunit alpha OS=Mus musculus GN=Csnk2a1 PE=1 SV=2	CSK21_MOUSE (+1)	0	0	0	0	0	0	1.4995	0	0	3.3556	2.7144	0
Uncharacterized protein KIAA0556 OS=Mus musculus GN=Kiaa0556 PE=2 SV=2	K0556_MOUSE (+1)	1.5399	0	0	0	1.4004	1.3982	0	1.4593	1.7274	0	0	0
Forkhead box protein K2 OS=Mus musculus GN=Foxk2 PE=2 SV=3	FOXK2_MOUSE (+1)	0	0	0	0	0	0	0	0	0	3.3556	4.0716	0
Ubinuclein-2 OS=Mus musculus GN=Ubn2 PE=1 SV=2	UBN2_MOUSE (+1)	1.5399	0	0	0	0	1.3982	1.4995	1.4593	0	0	0	1.5213
60S ribosomal protein L3 OS=Mus musculus GN=Rpl3 PE=2 SV=3	RL3_MOUSE (+2)	0	1.3216	0	0	0	0	0	0	0	3.3556	2.7144	0
Pre-mRNA 3'-end-processing factor FIP1 OS=Mus musculus GN=Fip1l1 PE=1 SV=1	FIP1_MOUSE	0	0	1.2909	0	1.4004	0	1.4995	1.4593	1.7274	0	0	0
Kinesin family member 23 OS=Mus musculus GN=Kif23 PE=2 SV=1	Q80V30_MOUSE	0	0	1.2909	0	1.4004	0	0	1.4593	0	1.6778	0	1.5213
Transcriptional enhancer factor TEF-1 OS=Mus musculus GN=Tead1 PE=2 SV=2	TEAD1_MOUSE (+7)	4.6198	2.6432	0	0	0	0	0	0	0	0	0	0
Max-like protein X OS=Mus musculus GN=Mlx PE=1 SV=1	MLX_MOUSE (+5)	4.6198	2.6432	0	0	0	0	0	0	0	0	0	0
Transcription factor Sp5 OS=Mus musculus GN=Sp5 PE=2 SV=1	SP5_MOUSE	4.6198	0	2.5817	0	0	0	0	0	0	0	0	0
Q80ZY7_MOUSE-R	Q80ZY7_MOUSE-R	0	1.3216	1.2909	0	0	1.3982	0	1.4593	1.7274	0	0	0
Testis-expressed sequence 10 protein OS=Mus musculus GN=Tex10 PE=1 SV=1	TEX10_MOUSE	0	1.3216	1.2909	0	1.4004	0	1.4995	0	0	1.6778	0	0
Uncharacterized protein C17orf85 homolog OS=Mus musculus PE=1 SV=1	CQ085_MOUSE (+1)	0	0	0	0	1.4004	1.3982	1.4995	0	0	0	1.3572	1.5213
MCG120646 OS=Mus musculus GN=Rpl21 PE=2 SV=1	Q9CQM8_MOUSE	0	1.3216	0	0	0	1.3982	0	0	1.7274	0	2.7144	0
60S ribosomal protein L29 OS=Mus musculus GN=Rpl29 PE=2 SV=2	RL29_MOUSE (+5)	0	2.6432	0	0	0	1.3982	0	0	1.7274	0	1.3572	0
Cysteine and glycine-rich protein 2 OS=Mus musculus GN=Csrp2 PE=1 SV=3	CSRP2_MOUSE (+1)	0	0	0	0	0	0	0	0	0	1.6778	5.4288	0
T-box transcription factor TBX3 OS=Mus musculus GN=Tbx3 PE=1 SV=3	TBX3_MOUSE (+3)	1.5399	1.3216	0	0	0	4.1947	0	0	0	0	0	0
Kinesin-like protein KIF18B OS=Mus musculus GN=Kif18b PE=2 SV=2	KI18B_MOUSE	0	0	1.2909	0	1.4004	0	0	1.4593	0	0	1.3572	1.5213
60S ribosomal protein L34 OS=Mus musculus GN=Rpl34 PE=3 SV=2	RL34_MOUSE (+1)	0	2.6432	0	0	0	2.7965	0	0	0	0	1.3572	0
Elongation factor 1-beta OS=Mus musculus GN=Eef1b PE=1 SV=5	EF1B_MOUSE	0	1.3216	0	0	0	1.3982	0	0	0	0	4.0716	0
Serine/threonine-protein phosphatase PP1-alpha catalytic subunit OS=Mus musculus GN=Ppp1ca PE=1 SV=1	PP1A_MOUSE	0	0	0	0	0	0	0	0	0	0	6.7859	0
Leucine-rich repeat and WD repeat-containing protein 1 OS=Mus musculus GN=LRWD1 PE=2 SV=1	LRWD1_MOUSE	0	1.3216	2.5817	0	1.4004	0	0	1.4593	0	0	0	0
Small nuclear ribonucleoprotein G OS=Mus musculus GN=Snrpg PE=1 SV=1	RUXG_MOUSE (+1)	0	2.6432	0	0	0	1.3982	0	0	0	0	2.7144	0
UPF0640 protein C3orf78 homolog OS=Mus musculus PE=2 SV=2	CC078_MOUSE	0	1.3216	1.2909	0	0	1.3982	0	0	0	0	2.7144	0
Lupus La protein homolog OS=Mus musculus GN=Ssb PE=2 SV=1	LA_MOUSE (+3)	0	0	2.5817	0	0	0	0	0	0	0	4.0716	0
Importin subunit beta-1 OS=Mus musculus GN=Kpnb1 PE=1 SV=2	IMB1_MOUSE (+1)	0	0	3.8726	0	0	1.3982	0	0	0	0	1.3572	0
Guanine nucleotide-binding protein-like 3 OS=Mus musculus GN=Gnl3 PE=1 SV=2	GNL3_MOUSE (+1)	0	1.3216	3.8726	0	0	0	0	0	0	0	1.3572	0
Protein RRP5 homolog OS=Mus musculus GN=Pdcd11 PE=2 SV=2	RRP5_MOUSE	0	0	6.4543	0	0	0	0	0	0	0	0	0
WD repeat-containing protein 3 OS=Mus musculus GN=Wdr3 PE=2 SV=1	WDR3_MOUSE	0	0	6.4543	0	0	0	0	0	0	0	0	0
DNA (cytosine-5)-methyltransferase 3A OS=Mus musculus GN=Dnmt3a PE=1 SV=2	DNM3A_MOUSE	0	0	6.4543	0	0	0	0	0	0	0	0	0
pre-rRNA processing protein FTSJ3 OS=Mus musculus GN=Ftsj3 PE=1 SV=1	RRMJ3_MOUSE (+1)	0	0	6.4543	0	0	0	0	0	0	0	0	0
Ribosome biogenesis protein WDR12 OS=Mus musculus GN=Wdr12 PE=2 SV=1	WDR12_MOUSE (+1)	0	0	6.4543	0	0	0	0	0	0	0	0	0
Set1/Ash2 histone methyltransferase complex subunit ASH2 OS=Mus musculus GN=Ash2l PE=1 SV=1	ASH2L_MOUSE (+4)	6.1597	0	0	0	0	0	0	0	0	0	0	0
Keratin, type II cuticular Hb2 OS=Mus musculus GN=Krt82 PE=2 SV=2	KRT82_MOUSE	3.0799	0	0	0	0	0	1.4995	0	0	0	0	1.5213
Four and a half LIM domains 1 OS=Mus musculus GN=Fhl1 PE=4 SV=1	A2AEX7_MOUSE (+1)	0	0	0	1.8151	0	2.7965	0	1.4593	0	0	0	0
Uncharacterized protein OS=Mus musculus GN=Ythdf2 PE=4 SV=1	E9Q2W5_MOUSE (+4)	1.5399	1.3216	0	0	0	0	0	0	0	1.6778	0	1.5213
Cytoskeleton-associated protein 4 OS=Mus musculus GN=Ckap4 PE=2 SV=2	CKAP4_MOUSE	0	0	0	0	0	0	0	0	1.7274	0	2.7144	1.5213
SWI/SNF complex subunit SMARCC1 OS=Mus musculus GN=Smarcc1 PE=1 SV=2	SMRC1_MOUSE (+4)	0	0	1.2909	1.8151	0	0	0	1.4593	0	0	1.3572	0
DnaJ homolog subfamily A member 1 OS=Mus musculus GN=Dnaja1 PE=1 SV=1	DNJA1_MOUSE (+2)	1.5399	0	0	0	0	1.3982	1.4995	1.4593	0	0	0	0
Myogenin OS=Mus musculus GN=Myog PE=2 SV=2	MYOG_MOUSE	0	0	0	0	1.4004	1.3982	0	0	0	0	0	3.0427
Protein PRRC2A OS=Mus musculus GN=Prrc2a PE=1 SV=1	PRC2A_MOUSE (+1)	1.5399	0	1.2909	0	0	0	1.4995	1.4593	0	0	0	0
Apoptotic chromatin condensation inducer in the nucleus OS=Mus musculus GN=Acin1 PE=1 SV=3	ACINU_MOUSE (+10)	0	0	2.5817	0	0	0	0	1.4593	1.7274	0	0	0
60S ribosomal protein L28 OS=Mus musculus GN=Rpl28 PE=1 SV=2	RL28_MOUSE (+2)	0	1.3216	0	0	0	0	0	0	1.7274	0	2.7144	0
Putative uncharacterized protein OS=Mus musculus GN=Pkp2 PE=2 SV=1	Q3TIY5_MOUSE (+1)	1.5399	1.3216	0	0	1.4004	0	1.4995	0	0	0	0	0
Ras GTPase-activating protein-binding protein 1 OS=Mus musculus GN=G3bp1 PE=1 SV=1	G3BP1_MOUSE (+1)	0	0	0	0	0	0	0	0	0	0	2.7144	3.0427
O35656_MOUSE-R	O35656_MOUSE-R	1.5399	0	0	0	2.8007	1.3982	0	0	0	0	0	0
Sterol regulatory element-binding protein 2 OS=Mus musculus GN=Srebf2 PE=1 SV=2	SRBP2_MOUSE	3.0799	2.6432	0	0	0	0	0	0	0	0	0	0
CXXC-type zinc finger protein 5 OS=Mus musculus GN=Cxxc5 PE=2 SV=1	CXXC5_MOUSE	3.0799	0	2.5817	0	0	0	0	0	0	0	0	0
CDGSH iron-sulfur domain-containing protein 1 OS=Mus musculus GN=Cisd1 PE=1 SV=1	CISD1_MOUSE	0	0	0	0	0	1.3982	1.4995	0	0	0	2.7144	0
Trifunctional enzyme subunit alpha, mitochondrial OS=Mus musculus GN=Hadha PE=1 SV=1	ECHA_MOUSE	0	0	1.2909	0	1.4004	0	0	0	0	0	1.3572	1.5213
Cytochrome b-c1 complex subunit 2, mitochondrial OS=Mus musculus GN=Uqcrc2 PE=1 SV=1	QCR2_MOUSE	0	0	0	0	0	1.3982	0	0	0	0	4.0716	0
L-lactate dehydrogenase A chain OS=Mus musculus GN=Ldha PE=1 SV=3	LDHA_MOUSE (+7)	0	0	0	0	0	1.3982	0	0	0	0	4.0716	0
Cytochrome c, somatic OS=Mus musculus GN=Cycs PE=1 SV=2	CYC_MOUSE (+1)	0	1.3216	0	0	0	1.3982	0	0	0	0	2.7144	0
Profilin-1 OS=Mus musculus GN=Pfn1 PE=1 SV=2	PROF1_MOUSE (+3)	0	0	0	0	0	0	0	0	0	0	5.4288	0
DNA-(apurinic or apyrimidinic site) lyase OS=Mus musculus GN=Apex1 PE=1 SV=2	APEX1_MOUSE (+1)	0	0	0	0	0	0	0	0	0	0	5.4288	0
40S ribosomal protein S21 OS=Mus musculus GN=Rps21 PE=2 SV=1	RS21_MOUSE (+2)	0	0	0	0	0	0	0	0	0	0	5.4288	0
Sentrin-specific protease 1 OS=Mus musculus GN=Senp1 PE=2 SV=1	SENP1_MOUSE	0	1.3216	1.2909	0	1.4004	1.3982	0	0	0	0	0	0
60S ribosomal protein L27a OS=Mus musculus GN=Rpl27a PE=2 SV=5	RL27A_MOUSE	0	0	1.2909	0	0	1.3982	0	0	0	0	2.7144	0
40S ribosomal protein S23 OS=Mus musculus GN=Rps23 PE=2 SV=3	RS23_MOUSE (+2)	0	0	1.2909	0	0	1.3982	0	0	0	0	2.7144	0
Cytochrome b-c1 complex subunit 9 OS=Mus musculus GN=Uqcr10 PE=1 SV=1	QCR9_MOUSE (+1)	0	2.6432	0	0	0	1.3982	0	0	0	0	1.3572	0
Transgelin-2 OS=Mus musculus GN=Tagln2 PE=1 SV=4	TAGL2_MOUSE	0	1.3216	0	0	0	0	0	0	0	0	4.0716	0
Gasdermin-A OS=Mus musculus GN=Gsdma PE=2 SV=1	GSDMA_MOUSE	0	0	0	3.6301	0	0	0	0	1.7274	0	0	0
Keratin, type II cytoskeletal 80 OS=Mus musculus GN=Krt80 PE=2 SV=1	K2C80_MOUSE	0	0	0	3.6301	0	0	0	0	1.7274	0	0	0
N-acetyltransferase 10 OS=Mus musculus GN=Nat10 PE=2 SV=1	NAT10_MOUSE	0	0	3.8726	0	0	0	0	0	0	0	1.3572	0
Nucleolar protein 6 OS=Mus musculus GN=Nol6 PE=2 SV=2	NOL6_MOUSE	0	0	5.1634	0	0	0	0	0	0	0	0	0
WD repeat-containing protein 46 OS=Mus musculus GN=Wdr46 PE=2 SV=1	WDR46_MOUSE (+1)	0	0	5.1634	0	0	0	0	0	0	0	0	0
Nucleolar complex protein 2 homolog OS=Mus musculus GN=Noc2l PE=1 SV=2	NOC2L_MOUSE (+1)	0	0	5.1634	0	0	0	0	0	0	0	0	0
tRNA (cytosine(34)-C(5))-methyltransferase OS=Mus musculus GN=Nsun2 PE=1 SV=2	NSUN2_MOUSE	0	0	5.1634	0	0	0	0	0	0	0	0	0
Pumilio domain-containing protein KIAA0020 OS=Mus musculus GN=Kiaa0020 PE=2 SV=2	K0020_MOUSE	0	0	5.1634	0	0	0	0	0	0	0	0	0
Uncharacterized protein OS=Mus musculus GN=Ktn1 PE=4 SV=1	E9QMA4_MOUSE (+2)	0	0	0	1.8151	0	0	0	1.4593	0	0	0	1.5213
Zinc finger protein 710 OS=Mus musculus GN=Znf710 PE=2 SV=1	ZN710_MOUSE	0	0	0	1.8151	2.8007	0	0	0	0	0	0	0
MHC class II regulatory factor RFX1 OS=Mus musculus GN=Rfx1 PE=2 SV=2	RFX1_MOUSE	0	0	0	1.8151	1.4004	1.3982	0	0	0	0	0	0
Pleckstrin homology domain-containing family A member 7 OS=Mus musculus GN=Plekha7 PE=1 SV=2	PKHA7_MOUSE	0	0	0	1.8151	1.4004	1.3982	0	0	0	0	0	0
Homeobox protein SIX4 OS=Mus musculus GN=Six4 PE=2 SV=1	SIX4_MOUSE	3.0799	1.3216	0	0	0	0	0	0	0	0	0	0
Uncharacterized protein C11orf61 homolog OS=Mus musculus PE=1 SV=1	CK061_MOUSE	3.0799	1.3216	0	0	0	0	0	0	0	0	0	0
Protein LSM14 homolog A OS=Mus musculus GN=Lsm14a PE=1 SV=1	LS14A_MOUSE (+1)	1.5399	1.3216	0	0	0	0	0	0	0	0	0	1.5213
SNW domain-containing protein 1 OS=Mus musculus GN=Snw1 PE=1 SV=3	SNW1_MOUSE	0	0	2.5817	0	0	0	0	0	1.7274	0	0	0
Nucleolar protein 10 OS=Mus musculus GN=Nol10 PE=2 SV=1	NOL10_MOUSE (+2)	0	0	2.5817	0	0	0	0	0	0	1.6778	0	0
U3 small nucleolar ribonucleoprotein protein MPP10 OS=Mus musculus GN=Mphosph10 PE=1 SV=2	MPP10_MOUSE	0	0	2.5817	0	0	0	0	0	0	1.6778	0	0
Pyruvate kinase isozymes M1/M2 OS=Mus musculus GN=Pkm PE=1 SV=4	KPYM_MOUSE	0	0	0	0	0	0	1.4995	0	0	0	2.7144	0
Methyl-CpG-binding domain protein 4 OS=Mus musculus GN=Mbd4 PE=1 SV=1	MBD4_MOUSE	0	0	0	0	2.8007	1.3982	0	0	0	0	0	0
Sal-like protein 2 OS=Mus musculus GN=Sall2 PE=2 SV=2	SALL2_MOUSE (+4)	0	0	0	0	0	4.1947	0	0	0	0	0	0
BCL-6 corepressor OS=Mus musculus GN=Bcor PE=1 SV=2	BCOR_MOUSE	1.5399	2.6432	0	0	0	0	0	0	0	0	0	0
Filamin-A OS=Mus musculus GN=Flna PE=1 SV=5	FLNA_MOUSE (+3)	0	0	0	0	0	0	0	1.4593	0	0	2.7144	0
Lamin-B receptor OS=Mus musculus GN=Lbr PE=1 SV=2	LBR_MOUSE	0	1.3216	0	0	0	0	0	1.4593	0	0	1.3572	0
Luc7-like protein 3 OS=Mus musculus GN=Luc7l3 PE=1 SV=1	LC7L3_MOUSE	0	1.3216	0	0	1.4004	1.3982	0	0	0	0	0	0
Small nuclear ribonucleoprotein E OS=Mus musculus GN=Snrpe PE=2 SV=1	RUXE_MOUSE	0	1.3216	0	0	0	2.7965	0	0	0	0	0	0
Myelin expression factor 2 OS=Mus musculus GN=Myef2 PE=1 SV=1	MYEF2_MOUSE (+2)	0	0	2.5817	0	0	0	0	0	0	0	0	1.5213
60S ribosomal protein L5 OS=Mus musculus GN=Rpl5 PE=1 SV=3	RL5_MOUSE (+3)	0	0	0	0	0	0	0	0	0	0	4.0716	0
Mitotic checkpoint protein BUB3 OS=Mus musculus GN=Bub3 PE=2 SV=2	BUB3_MOUSE	0	0	0	0	0	0	0	0	0	0	4.0716	0
60 kDa heat shock protein, mitochondrial OS=Mus musculus GN=Hspd1 PE=1 SV=1	CH60_MOUSE	0	0	0	0	0	0	0	0	0	0	4.0716	0
40S ribosomal protein SA OS=Mus musculus GN=Rpsa PE=1 SV=4	RSSA_MOUSE (+2)	0	0	0	0	0	0	0	0	0	0	4.0716	0
LIM and SH3 domain protein 1 OS=Mus musculus GN=Lasp1 PE=1 SV=1	LASP1_MOUSE (+3)	0	0	0	0	0	0	0	0	0	0	4.0716	0
Ribosomal protein OS=Mus musculus GN=Rpl10a PE=2 SV=1	Q5XJF6_MOUSE	0	1.3216	0	0	0	0	0	0	0	0	2.7144	0
Actin-related protein 2/3 complex subunit 4 OS=Mus musculus GN=Arpc4 PE=1 SV=3	ARPC4_MOUSE (+3)	0	1.3216	0	0	0	0	0	0	0	0	2.7144	0
Pre-mRNA branch site protein p14 OS=Mus musculus GN=Sf3b14 PE=2 SV=1	PM14_MOUSE	0	0	1.2909	0	0	0	0	0	0	0	2.7144	0
Transformer-2 protein homolog alpha OS=Mus musculus GN=Tra2a PE=1 SV=1	TRA2A_MOUSE (+2)	0	1.3216	1.2909	0	0	0	0	0	0	0	1.3572	0
Nucleolar protein 14 OS=Mus musculus GN=Nop14 PE=1 SV=2	NOP14_MOUSE (+1)	0	0	2.5817	0	0	0	0	0	0	0	1.3572	0
60S ribosomal protein L35a OS=Mus musculus GN=Rpl35a PE=2 SV=2	RL35A_MOUSE (+2)	0	2.6432	1.2909	0	0	0	0	0	0	0	0	0
Histone-lysine N-methyltransferase MLL OS=Mus musculus GN=Mll PE=1 SV=3	MLL1_MOUSE (+1)	0	2.6432	1.2909	0	0	0	0	0	0	0	0	0
Origin recognition complex subunit 1 OS=Mus musculus GN=Orc1 PE=1 SV=2	ORC1_MOUSE (+4)	0	0	3.8726	0	0	0	0	0	0	0	0	0
Interleukin enhancer-binding factor 3 OS=Mus musculus GN=Ilf3 PE=1 SV=2	ILF3_MOUSE	0	0	3.8726	0	0	0	0	0	0	0	0	0
Cirhin OS=Mus musculus GN=Cirh1a PE=2 SV=3	CIR1A_MOUSE (+1)	0	0	3.8726	0	0	0	0	0	0	0	0	0
U3 small nucleolar RNA-associated protein 6 homolog OS=Mus musculus GN=Utp6 PE=2 SV=1	UTP6_MOUSE	0	0	3.8726	0	0	0	0	0	0	0	0	0
Nucleolar protein 7 OS=Mus musculus GN=Nol7 PE=1 SV=1	NOL7_MOUSE (+1)	0	0	3.8726	0	0	0	0	0	0	0	0	0
Probable RNA-binding protein 19 OS=Mus musculus GN=Rbm19 PE=1 SV=1	RBM19_MOUSE	0	0	3.8726	0	0	0	0	0	0	0	0	0
Ribosome biogenesis protein BOP1 OS=Mus musculus GN=Bop1 PE=1 SV=1	BOP1_MOUSE (+4)	0	0	3.8726	0	0	0	0	0	0	0	0	0
Protein AATF OS=Mus musculus GN=Aatf PE=1 SV=1	AATF_MOUSE	0	0	3.8726	0	0	0	0	0	0	0	0	0
Structural maintenance of chromosomes protein 3 OS=Mus musculus GN=Smc3 PE=1 SV=2	SMC3_MOUSE (+3)	0	0	3.8726	0	0	0	0	0	0	0	0	0
Protein-glutamine gamma-glutamyltransferase K OS=Mus musculus GN=Tgm1 PE=1 SV=2	TGM1_MOUSE	0	0	0	1.8151	0	0	1.4995	0	0	0	0	0
60S ribosomal protein L36a OS=Mus musculus GN=Rpl36a PE=3 SV=2	RL36A_MOUSE (+1)	0	0	0	0	0	0	0	0	1.7274	0	1.3572	0
Protein PRRC2C OS=Mus musculus GN=Prrc2c PE=1 SV=3	PRC2C_MOUSE (+3)	3.0799	0	0	0	0	0	0	0	0	0	0	0
Zinc finger and BTB domain-containing protein 7B OS=Mus musculus GN=Zbtb7b PE=1 SV=2	ZBT7B_MOUSE (+1)	3.0799	0	0	0	0	0	0	0	0	0	0	0
PR domain zinc finger protein 1 OS=Mus musculus GN=Prdm1 PE=1 SV=1	PRDM1_MOUSE	3.0799	0	0	0	0	0	0	0	0	0	0	0
Krueppel-like factor 13 OS=Mus musculus GN=Klf13 PE=2 SV=2	KLF13_MOUSE (+1)	3.0799	0	0	0	0	0	0	0	0	0	0	0
Zinc finger and SCAN domain-containing protein 21 OS=Mus musculus GN=Zscan21 PE=2 SV=2	ZSC21_MOUSE	0	0	0	0	0	0	0	0	0	0	0	3.0427
Homeobox protein NANOG OS=Mus musculus GN=Nanog PE=1 SV=1	NANOG_MOUSE (+6)	1.5399	0	0	0	0	0	1.4995	0	0	0	0	0
U2 small nuclear ribonucleoprotein B'' OS=Mus musculus GN=Snrpb2 PE=2 SV=1	RU2B_MOUSE (+1)	0	0	0	0	0	0	0	0	0	1.6778	1.3572	0
Uncharacterized protein OS=Mus musculus GN=Ahnak PE=4 SV=1	E9Q616_MOUSE (+2)	0	0	0	0	0	0	1.4995	0	0	0	0	1.5213
ATP-dependent RNA helicase DDX1 OS=Mus musculus GN=Ddx1 PE=1 SV=1	DDX1_MOUSE	0	0	0	0	0	0	0	1.4593	0	0	0	1.5213
PERQ amino acid-rich with GYF domain-containing protein 2 OS=Mus musculus GN=Gigyf2 PE=1 SV=2	PERQ2_MOUSE	0	0	0	0	0	0	0	1.4593	0	0	0	1.5213
Nucleoporin Nup43 OS=Mus musculus GN=Nup43 PE=2 SV=2	NUP43_MOUSE (+2)	0	0	0	0	1.4004	0	0	0	0	0	0	1.5213
Origin recognition complex subunit 4 OS=Mus musculus GN=Orc4 PE=1 SV=2	ORC4_MOUSE (+2)	0	0	0	0	0	1.3982	0	0	0	0	0	1.5213
Transcriptional repressor protein YY1 OS=Mus musculus GN=Yy1 PE=1 SV=1	TYY1_MOUSE (+1)	0	0	0	0	0	0	0	0	0	0	1.3572	1.5213
Flap endonuclease GEN homolog 1 OS=Mus musculus GN=Gen1 PE=2 SV=2	GEN_MOUSE	0	0	0	0	0	0	0	0	0	0	1.3572	1.5213
Protein BANP OS=Mus musculus GN=Banp PE=1 SV=1	BANP_MOUSE	1.5399	1.3216	0	0	0	0	0	0	0	0	0	0
Cyclin-dependent kinase 2-associated protein 1 OS=Mus musculus GN=Cdk2ap1 PE=1 SV=2	CDKA1_MOUSE (+1)	0	0	0	0	1.4004	1.3982	0	0	0	0	0	0
DNA-binding protein SATB1 OS=Mus musculus GN=Satb1 PE=1 SV=2	SATB1_MOUSE (+5)	0	0	0	0	0	2.7965	0	0	0	0	0	0
Twinkle protein, mitochondrial OS=Mus musculus GN=Peo1 PE=2 SV=1	PEO1_MOUSE	0	0	0	0	1.4004	0	0	0	0	0	1.3572	0
PHD finger-like domain-containing protein 5A OS=Mus musculus GN=Phf5a PE=1 SV=1	PHF5A_MOUSE	0	0	0	0	0	1.3982	0	0	0	0	1.3572	0
Origin recognition complex subunit 2 OS=Mus musculus GN=Orc2 PE=1 SV=1	ORC2_MOUSE (+2)	0	1.3216	0	0	0	1.3982	0	0	0	0	0	0
Splicing factor 3B subunit 4 OS=Mus musculus GN=Sf3b4 PE=2 SV=1	SF3B4_MOUSE	0	1.3216	0	0	0	1.3982	0	0	0	0	0	0
40S ribosomal protein S15 OS=Mus musculus GN=Rps15 PE=2 SV=2	RS15_MOUSE	0	0	0	0	0	0	0	0	0	0	2.7144	0
Elongation factor 2 OS=Mus musculus GN=Eef2 PE=1 SV=2	EF2_MOUSE (+12)	0	0	0	0	0	0	0	0	0	0	2.7144	0
Septin-7 OS=Mus musculus GN=Sept7 PE=1 SV=1	SEPT7_MOUSE (+5)	0	0	0	0	0	0	0	0	0	0	2.7144	0
ATP synthase subunit e, mitochondrial OS=Mus musculus GN=Atp5i PE=1 SV=2	ATP5I_MOUSE (+1)	0	0	0	0	0	0	0	0	0	0	2.7144	0
ATP synthase subunit epsilon, mitochondrial OS=Mus musculus GN=Atp5e PE=2 SV=2	ATP5E_MOUSE (+2)	0	0	0	0	0	0	0	0	0	0	2.7144	0
ATP synthase subunit d, mitochondrial OS=Mus musculus GN=Atp5h PE=1 SV=3	ATP5H_MOUSE (+1)	0	0	0	0	0	0	0	0	0	0	2.7144	0
L-threonine 3-dehydrogenase, mitochondrial OS=Mus musculus GN=Tdh PE=2 SV=1	TDH_MOUSE	0	0	0	0	0	0	0	0	0	0	2.7144	0
Proliferating cell nuclear antigen OS=Mus musculus GN=Pcna PE=1 SV=2	PCNA_MOUSE (+4)	0	0	0	0	0	0	0	0	0	0	2.7144	0
Cytochrome b-c1 complex subunit 1, mitochondrial OS=Mus musculus GN=Uqcrc1 PE=1 SV=2	QCR1_MOUSE (+2)	0	0	0	0	0	0	0	0	0	0	2.7144	0
Destrin OS=Mus musculus GN=Dstn PE=1 SV=3	DEST_MOUSE (+1)	0	0	0	0	0	0	0	0	0	0	2.7144	0
Cysteine and glycine-rich protein 1 OS=Mus musculus GN=Csrp1 PE=1 SV=3	CSRP1_MOUSE (+1)	0	0	0	0	0	0	0	0	0	0	2.7144	0
Ubiquitin-conjugating enzyme E2 N OS=Mus musculus GN=Ube2n PE=1 SV=1	UBE2N_MOUSE (+1)	0	0	0	0	0	0	0	0	0	0	2.7144	0
Serine/threonine-protein phosphatase PGAM5, mitochondrial OS=Mus musculus GN=Pgam5 PE=2 SV=1	PGAM5_MOUSE	0	1.3216	0	0	0	0	0	0	0	0	1.3572	0
Origin recognition complex subunit 5 OS=Mus musculus GN=Orc5 PE=2 SV=1	ORC5_MOUSE	0	0	2.5817	0	0	0	0	0	0	0	0	0
PBK1 OS=Mus musculus domesticus GN=Rsl1d1 PE=2 SV=1	Q1PG84_MOUSE (+4)	0	0	2.5817	0	0	0	0	0	0	0	0	0
Insulin-like growth factor 2 mRNA-binding protein 3 OS=Mus musculus GN=Igf2bp3 PE=1 SV=1	IF2B3_MOUSE	0	0	2.5817	0	0	0	0	0	0	0	0	0
Ribosomal RNA small subunit methyltransferase NEP1 OS=Mus musculus GN=Emg1 PE=1 SV=1	NEP1_MOUSE (+1)	0	0	2.5817	0	0	0	0	0	0	0	0	0
Nucleolar protein 11 OS=Mus musculus GN=Nol11 PE=2 SV=1	NOL11_MOUSE (+1)	0	0	2.5817	0	0	0	0	0	0	0	0	0
Histone acetyltransferase MYST2 OS=Mus musculus GN=Myst2 PE=2 SV=1	MYST2_MOUSE (+2)	0	0	2.5817	0	0	0	0	0	0	0	0	0
U3 small nucleolar ribonucleoprotein protein IMP4 OS=Mus musculus GN=Imp4 PE=2 SV=1	IMP4_MOUSE	0	0	2.5817	0	0	0	0	0	0	0	0	0
Borealin OS=Mus musculus GN=Cdca8 PE=2 SV=2	BOREA_MOUSE	0	0	2.5817	0	0	0	0	0	0	0	0	0
Centromere protein V OS=Mus musculus GN=Cenpv PE=2 SV=2	CENPV_MOUSE	0	0	2.5817	0	0	0	0	0	0	0	0	0
Probable ATP-dependent RNA helicase DDX56 OS=Mus musculus GN=Ddx56 PE=2 SV=1	DDX56_MOUSE (+2)	0	0	2.5817	0	0	0	0	0	0	0	0	0
Pescadillo homolog OS=Mus musculus GN=Pes1 PE=1 SV=1	PESC_MOUSE (+1)	0	0	2.5817	0	0	0	0	0	0	0	0	0
Annexin A1 OS=Mus musculus GN=Anxa1 PE=2 SV=1	B7STB7_MOUSE	0	0	0	1.8151	0	0	0	0	0	0	0	0
Nucleoporin GLE1 OS=Mus musculus GN=Gle1 PE=2 SV=2	GLE1_MOUSE	0	0	0	0	0	0	0	0	0	1.6778	0	0
Zinc finger and SCAN domain containing protein 4F OS=Mus musculus GN=Zscan4f PE=2 SV=2	ZSC4F_MOUSE	1.5399	0	0	0	0	0	0	0	0	0	0	0
Uncharacterized protein OS=Mus musculus GN=Scaf11 PE=4 SV=1	E9PZM7_MOUSE (+3)	1.5399	0	0	0	0	0	0	0	0	0	0	0
Protein Red OS=Mus musculus GN=Ik PE=2 SV=2	RED_MOUSE (+1)	1.5399	0	0	0	0	0	0	0	0	0	0	0
Lethal(3)malignant brain tumor-like protein 3 OS=Mus musculus GN=L3mbtl3 PE=1 SV=1	LMBL3_MOUSE (+1)	1.5399	0	0	0	0	0	0	0	0	0	0	0
Fragile X mental retardation syndrome-related protein 1 OS=Mus musculus GN=Fxr1 PE=1 SV=2	FXR1_MOUSE	0	0	0	0	0	0	0	0	0	0	0	1.5213
Protein DEK OS=Mus musculus GN=Dek PE=1 SV=1	DEK_MOUSE	0	0	0	0	0	0	0	0	0	0	0	1.5213
KH domain-containing, RNA-binding, signal transduction-associated protein 1 OS=Mus musculus GN=Khdrbs1 PE=1 SV=2	KHDR1_MOUSE	0	0	0	0	0	0	0	0	0	0	0	1.5213
Zinc finger protein 24 OS=Mus musculus GN=Znf24 PE=1 SV=1	ZNF24_MOUSE	0	0	0	0	0	0	0	0	0	0	0	1.5213
UPF0568 protein C14orf166 homolog OS=Mus musculus PE=2 SV=1	CN166_MOUSE (+1)	0	0	0	0	0	0	0	0	0	0	0	1.5213
PCI domain-containing protein 2 OS=Mus musculus GN=Pcid2 PE=2 SV=1	PCID2_MOUSE (+4)	0	0	0	0	0	0	0	0	0	0	0	1.5213
Serum response factor-binding protein 1 OS=Mus musculus GN=Srfbp1 PE=1 SV=1	SRFB1_MOUSE	0	0	0	0	0	0	0	0	0	0	0	1.5213
Pre-mRNA-processing factor 6 OS=Mus musculus GN=Prpf6 PE=2 SV=1	PRP6_MOUSE (+2)	0	0	0	0	0	0	1.4995	0	0	0	0	0
Large subunit GTPase 1 homolog OS=Mus musculus GN=Lsg1 PE=2 SV=2	LSG1_MOUSE (+1)	0	0	0	0	0	0	1.4995	0	0	0	0	0
Caprin-1 OS=Mus musculus GN=Caprin1 PE=1 SV=2	CAPR1_MOUSE	0	0	0	0	0	0	0	1.4593	0	0	0	0
Ras-responsive element-binding protein 1 OS=Mus musculus GN=Rreb1 PE=1 SV=2	RREB1_MOUSE	0	0	0	0	0	0	0	1.4593	0	0	0	0
DNA methyltransferase 1-associated protein 1 OS=Mus musculus GN=Dmap1 PE=1 SV=1	DMAP1_MOUSE (+1)	0	0	0	0	0	1.3982	0	0	0	0	0	0
60S acidic ribosomal protein P1 OS=Mus musculus GN=Rplp1 PE=1 SV=1	RLA1_MOUSE (+2)	0	0	0	0	0	0	0	0	0	0	1.3572	0
Tyrosine-protein kinase Yes OS=Mus musculus GN=Yes1 PE=1 SV=3	YES_MOUSE (+2)	0	0	0	0	0	0	0	0	0	0	1.3572	0
Nuclear respiratory factor 1 OS=Mus musculus GN=Nrf1 PE=2 SV=2	NRF1_MOUSE (+7)	0	1.3216	0	0	0	0	0	0	0	0	0	0
5-azacytidine-induced protein 1 OS=Mus musculus GN=Azi1 PE=1 SV=2	AZI1_MOUSE (+1)	0	1.3216	0	0	0	0	0	0	0	0	0	0
Trip12 protein (Fragment) OS=Mus musculus GN=Trip12 PE=2 SV=2	Q8K051_MOUSE	0	0	1.2909	0	0	0	0	0	0	0	0	0
Ubiquitin-associated protein 2-like OS=Mus musculus GN=Ubap2l PE=1 SV=1	UBP2L_MOUSE (+4)	0	0	1.2909	0	0	0	0	0	0	0	0	0
Nuclear pore complex protein Nup85 OS=Mus musculus GN=Nup85 PE=1 SV=1	NUP85_MOUSE	0	0	1.2909	0	0	0	0	0	0	0	0	0
Uncharacterized protein OS=Mus musculus GN=Urb2 PE=4 SV=1	E9Q7L1_MOUSE	0	0	1.2909	0	0	0	0	0	0	0	0	0
Nuclear valosin-containing protein-like OS=Mus musculus GN=Nvl PE=1 SV=1	NVL_MOUSE	0	0	1.2909	0	0	0	0	0	0	0	0	0
ATP-dependent RNA helicase DDX18 OS=Mus musculus GN=Ddx18 PE=2 SV=1	DDX18_MOUSE (+1)	0	0	1.2909	0	0	0	0	0	0	0	0	0
Alpha-actinin-4 OS=Mus musculus GN=Actn4 PE=1 SV=1	ACTN4_MOUSE (+2)	0	0	1.2909	0	0	0	0	0	0	0	0	0
Splicing factor 3A subunit 1 OS=Mus musculus GN=Sf3a1 PE=1 SV=1	SF3A1_MOUSE	0	0	1.2909	0	0	0	0	0	0	0	0	0
Cell growth-regulating nucleolar protein OS=Mus musculus GN=Lyar PE=1 SV=2	LYAR_MOUSE	0	0	1.2909	0	0	0	0	0	0	0	0	0
Chromodomain-helicase-DNA-binding protein 1 OS=Mus musculus GN=Chd1 PE=1 SV=3	CHD1_MOUSE	0	0	1.2909	0	0	0	0	0	0	0	0	0
