# Supplementary material for: A screen for hydroxymethylcytosine and formylcytosine binding proteins suggests functions in transcription and chromatin regulation
Source: Genome Biol. 2013 Oct 24;14(10):R119. doi: 10.1186/gb-2013-14-10-r119 (PMC4014808; doi:10.1186/gb-2013-14-10-r119)
Supplement: Additional file 2 — Pull-down data relative to all proteins with significant enrichment. Excel file with table showing all proteins that passed the significance test, with their corresponding spectral counts in the three replicates and P value. Sheet 1 lists proteins identified by the Fgf15 probe, sheet 2 lists proteins identified by the Pax6 probe. [file gb-2013-14-10-r119-S2.xlsx]

## Sheet: Fgf15
FGF15 probe
Identified Proteins	Accession Number	C - 1	C - 2	C - 3	5mC - 1	5mC - 2	5mC - 3	5hmC - 1	5hmC - 2	5hmC - 3	5fC - 1	5fC - 2	5fC - 3	p-value
DNA topoisomerase 2-alpha OS=Mus musculus GN=Top2a PE=1 SV=2	TOP2A_MOUSE	84.862	88.306	83.023	103.86	114.92	115.08	92.495	107.79	97.659	117.32	134.06	126.49	0.0187854
Poly (ADP-ribose) polymerase family, member 1 OS=Mus musculus GN=Parp1 PE=2 SV=1	Q921K2_MOUSE	99.351	104.02	99.471	138.23	153.23	142.16	116.98	131.84	122.47	110.98	123.45	125.58	0.0248799
Myosin-9 OS=Mus musculus GN=Myh9 PE=1 SV=4	MYH9_MOUSE	124.88	126.47	133.15	68.731	69.279	96.709	106.1	121.89	94.457	92.744	74.223	99.189	0.0378118
Putative uncharacterized protein (Fragment) OS=Mus musculus GN=Top2a PE=2 SV=1	Q8CCE5_MOUSE	50.365	53.133	50.127	64.149	71.724	73.499	58.49	69.652	62.438	77.683	91.642	80.079	0.0187854
Sal-like protein 4 OS=Mus musculus GN=Sall4 PE=1 SV=2	SALL4_MOUSE	35.187	40.411	39.162	72.549	78.244	75.433	34.006	43.118	37.623	76.098	81.796	80.989	0.0299805
Myosin-10 OS=Mus musculus GN=Myh10 PE=1 SV=2	MYH10_MOUSE	112.46	124.23	121.4	52.694	56.238	77.367	103.38	105.31	80.048	80.061	59.075	84.629	0.0273138
Uncharacterized protein OS=Mus musculus GN=Zfp462 PE=4 SV=1	B1AWL2_MOUSE	16.558	14.967	7.8324	23.674	30.157	14.506	10.202	9.1211	6.4039	66.586	81.796	74.619	0.0329016
DNA ligase OS=Mus musculus GN=Lig3 PE=2 SV=1	Q3UC82_MOUSE	57.955	62.862	49.344	80.186	85.579	78.334	60.53	77.115	53.632	73.72	72.708	70.98	0.0444484
DNA ligase OS=Mus musculus GN=Lig3 PE=2 SV=1	Q80ZH7_MOUSE	57.955	63.61	50.127	80.186	85.579	77.367	60.53	77.944	53.632	74.513	72.708	70.07	0.0656392
Heterogeneous nuclear ribonucleoprotein U OS=Mus musculus GN=Hnrnpu PE=1 SV=1	HNRPU_MOUSE	40.706	47.146	44.644	56.512	70.094	72.532	48.288	51.41	52.031	57.866	70.436	64.61	0.0248799
DNA topoisomerase 1 OS=Mus musculus GN=Top1 PE=1 SV=2	TOP1_MOUSE	42.776	44.153	42.295	67.204	76.614	69.63	42.847	42.289	47.228	49.147	63.619	58.24	0.0248799
DNA mismatch repair protein Msh6 OS=Mus musculus GN=Msh6 PE=1 SV=3	MSH6_MOUSE	44.846	46.398	40.728	54.985	61.943	58.992	51.008	58.043	52.031	38.842	51.501	45.5	0.0405284
Myb-binding protein 1A OS=Mus musculus GN=Mybbp1a PE=1 SV=2	MBB1A_MOUSE	44.156	52.385	54.826	41.239	57.868	46.42	57.81	63.848	60.837	41.22	46.957	42.77	0.0901695
Nucleolar transcription factor 1 OS=Mus musculus GN=Ubtf PE=1 SV=1	UBF1_MOUSE	27.597	29.186	21.931	29.02	30.157	22.243	30.605	33.997	28.817	40.427	43.17	40.95	0.0498705
Tight junction protein ZO-2 OS=Mus musculus GN=Tjp2 PE=1 SV=2	ZO2_MOUSE	55.195	55.378	62.659	21.383	22.006	35.782	44.207	43.118	37.623	38.842	30.295	43.68	0.0306861
Replication protein A 70 kDa DNA-binding subunit OS=Mus musculus GN=Rpa1 PE=2 SV=1	RFA1_MOUSE	30.357	30.682	32.113	34.366	39.122	43.519	31.285	34.826	37.623	34.086	34.082	41.86	0.0901695
DNA mismatch repair protein Msh2 OS=Mus musculus GN=Msh2 PE=2 SV=1	MSH2_MOUSE	41.396	45.65	33.679	56.512	59.498	58.025	40.807	48.922	43.226	32.5	36.354	37.31	0.0378118
Sal-like 1 (Drosophila) OS=Mus musculus GN=Sall1 PE=2 SV=1	Q6P5E3_MOUSE	2.7597	2.9934	1.5665	29.783	30.972	30.947	0.68011	2.4876	1.601	27.744	37.869	34.58	0.0329016
Histone deacetylase 1 OS=Mus musculus GN=Hdac1 PE=1 SV=1	HDAC1_MOUSE	14.489	16.464	12.532	26.729	26.896	23.21	9.5216	9.1211	12.007	33.293	34.839	30.03	0.0155644
Nucleolar protein 56 OS=Mus musculus GN=Nop56 PE=1 SV=2	NOP56_MOUSE	24.838	27.689	27.413	29.02	33.417	33.848	28.565	35.655	37.623	30.915	33.324	32.76	0.0823792
Uncharacterized protein OS=Mus musculus GN=Mta1 PE=4 SV=1	E9PX23_MOUSE	4.1396	3.7418	3.1329	27.492	26.896	20.309	3.4006	0	3.2019	27.744	34.082	34.58	0.0216228
DNA topoisomerase 2-beta OS=Mus musculus GN=Top2b PE=1 SV=2	TOP2B_MOUSE	17.248	21.702	14.881	18.328	26.081	19.342	23.124	18.242	17.611	27.744	40.898	27.3	0.05723
MKIAA1803 protein (Fragment) OS=Mus musculus GN=Zfp462 PE=2 SV=1	Q69ZA0_MOUSE	4.8295	3.7418	0	9.1641	0	6.7696	3.4006	4.1459	0	26.951	34.839	32.76	0.0720486
DNA repair protein XRCC1 OS=Mus musculus GN=Xrcc1 PE=1 SV=2	XRCC1_MOUSE	24.148	21.702	18.798	26.729	30.157	32.881	23.804	29.022	28.017	29.329	30.295	33.67	0.0476285
Metastasis-associated protein MTA2 OS=Mus musculus GN=Mta2 PE=1 SV=1	MTA2_MOUSE	2.7597	2.9934	2.3497	23.674	20.376	16.44	3.4006	0.82919	4.0024	26.951	33.324	30.94	0.0237441
Spectrin alpha chain, brain OS=Mus musculus GN=Sptan1 PE=1 SV=4	SPTA2_MOUSE	85.552	77.08	90.855	11.455	8.1504	16.44	46.248	51.41	27.216	30.915	15.905	41.86	0.0273138
FACT complex subunit SPT16 OS=Mus musculus GN=Supt16h PE=1 SV=2	SP16H_MOUSE	16.558	21.702	14.881	29.783	33.417	32.881	22.444	25.705	21.613	26.159	32.567	26.39	0.0226591
MAX gene-associated protein OS=Mus musculus GN=Mga PE=2 SV=1	MGAP_MOUSE	8.2792	6.7352	7.0491	3.0547	9.7805	0	0.68011	1.6584	0	25.366	33.324	26.39	0.0407029
Chromodomain-helicase-DNA-binding protein 4 OS=Mus musculus GN=Chd4 PE=1 SV=1	CHD4_MOUSE	2.0698	0	0.78324	13.746	20.376	16.44	0	0.82919	1.601	31.708	29.538	23.66	0.0246546
Uncharacterized protein OS=Mus musculus GN=Foxp4 PE=4 SV=1	D3Z726_MOUSE	0	0	0	2.291	0.81504	0	0	0	0	26.159	26.508	31.85	0.0236573
Uncharacterized protein OS=Mus musculus GN=Mta3 PE=2 SV=1	Q3U3A7_MOUSE	5.5195	6.7352	0	21.383	19.561	12.572	0	0	0	24.573	29.538	30.03	0.0172299
Transcription intermediary factor 1-beta OS=Mus musculus GN=Trim28 PE=1 SV=3	TIF1B_MOUSE	19.318	22.451	18.014	25.965	27.711	23.21	18.363	22.388	22.413	23.781	28.78	30.94	0.0344647
Uncharacterized protein OS=Mus musculus GN=Zfp219 PE=2 SV=1	Q6IQX8_MOUSE	13.109	15.715	10.965	19.856	26.081	22.243	11.562	16.584	14.409	23.781	27.265	30.03	0.0286168
Tjp1 protein OS=Mus musculus GN=Tjp1 PE=2 SV=1	B9EHJ3_MOUSE	40.706	40.411	48.561	12.983	11.411	16.44	29.245	35.655	28.817	22.988	22.721	31.85	0.0216228
Uncharacterized protein OS=Mus musculus GN=Mki67 PE=4 SV=1	E9PVX6_MOUSE	32.427	44.153	42.295	34.366	36.677	28.046	40.127	48.093	36.822	24.573	26.508	25.48	0.0414756
Protein RCC2 OS=Mus musculus GN=Rcc2 PE=2 SV=1	RCC2_MOUSE	20.698	20.206	18.798	25.201	27.711	29.013	23.124	21.559	24.815	21.403	27.265	22.75	0.0336743
Transcriptional repressor p66 alpha OS=Mus musculus GN=Gatad2a PE=1 SV=2	P66A_MOUSE	3.4497	4.4901	1.5665	18.328	15.486	12.572	0.68011	0.82919	1.601	22.195	22.721	26.39	0.0187854
X-ray repair cross-complementing protein 5 OS=Mus musculus GN=Xrcc5 PE=2 SV=4	XRCC5_MOUSE	20.698	17.212	10.182	20.619	23.636	17.408	16.323	18.242	16.81	21.403	24.236	22.75	0.0842637
MCG21756, isoform CRA_b OS=Mus musculus GN=Nup205 PE=2 SV=1	B9EJ54_MOUSE	36.567	35.173	36.812	19.856	20.376	19.342	36.046	43.118	29.618	25.366	20.449	20.02	0.0299805
Histone-lysine N-methyltransferase EHMT1 OS=Mus musculus GN=Ehmt1 PE=1 SV=2	EHMT1_MOUSE	0.68994	4.4901	0	4.5821	8.9655	0.96709	1.3602	1.6584	0	17.439	30.295	17.29	0.0537075
Splicing factor 3B subunit 1 OS=Mus musculus GN=Sf3b1 PE=1 SV=1	SF3B1_MOUSE	12.419	22.451	20.364	23.674	24.451	25.144	21.764	23.217	24.815	22.988	22.721	19.11	0.0702811
Activating signal cointegrator 1 complex subunit 3-like 1 OS=Mus musculus GN=Snrnp200 PE=2 SV=1	Q6P4T2_MOUSE	21.388	26.192	30.546	29.783	34.232	22.243	30.605	38.972	33.62	21.403	25.751	17.29	0.0823792
Uncharacterized protein OS=Mus musculus GN=Foxp1 PE=4 SV=1	D3Z6Q3_MOUSE	0	0	0	5.3457	5.7053	4.8354	0	0	0	21.403	18.934	23.66	0.0137809
Splicing factor 3B subunit 3 OS=Mus musculus GN=Sf3b3 PE=2 SV=1	SF3B3_MOUSE	19.318	20.954	21.147	21.383	26.081	23.21	23.804	26.534	28.817	22.988	21.206	19.11	0.0378118
MutS homolog 3 (E. coli) OS=Mus musculus GN=Msh3 PE=2 SV=1	B2RWY6_MOUSE	39.326	45.65	35.246	60.331	74.169	59.959	46.928	51.41	48.829	15.854	32.567	14.56	0.0155644
LIM domain and actin-binding protein 1 OS=Mus musculus GN=Lima1 PE=1 SV=3	LIMA1_MOUSE	31.737	32.179	32.113	17.565	11.411	16.44	27.885	23.217	19.212	26.159	17.42	19.11	0.0273138
Tubulin beta-5 chain OS=Mus musculus GN=Tubb5 PE=1 SV=1	TBB5_MOUSE	26.218	23.199	26.63	22.91	20.376	22.243	21.083	23.217	22.413	22.195	20.449	20.02	0.0656392
Bifunctional polynucleotide phosphatase/kinase OS=Mus musculus GN=Pnkp PE=1 SV=2	PNKP_MOUSE	11.039	12.722	7.0491	24.438	20.376	25.144	17.683	18.242	15.209	22.195	18.177	21.84	0.0273138
Upstream-binding protein 1 OS=Mus musculus GN=Ubp1 PE=1 SV=1	UBIP1_MOUSE	17.248	19.457	16.448	21.383	22.006	25.144	17.003	17.413	16.81	20.61	21.964	19.11	0.0405284
Uncharacterized protein (Fragment) OS=Mus musculus GN=Wiz PE=4 SV=1	F6ZBR8_MOUSE	4.8295	8.2319	3.1329	9.1641	9.7805	0	1.3602	0.82919	1.601	18.232	20.449	20.02	0.0546667
Transcriptional repressor p66-beta OS=Mus musculus GN=Gatad2b PE=1 SV=1	P66B_MOUSE	0.68994	0	1.5665	14.51	13.856	11.605	0	0	1.601	18.232	18.177	20.93	0.0234195
X-ray repair cross-complementing protein 6 OS=Mus musculus GN=Xrcc6 PE=1 SV=5	XRCC6_MOUSE	11.729	11.225	6.2659	17.565	15.486	12.572	8.1614	11.609	12.007	19.025	23.479	14.56	0.0329016
Unconventional myosin-Ic OS=Mus musculus GN=Myo1c PE=1 SV=2	MYO1C_MOUSE	33.117	33.676	32.896	9.1641	12.226	14.506	25.844	29.851	21.613	19.025	15.905	21.84	0.0187854
Spectrin beta chain, non-erythrocytic 1 OS=Mus musculus GN=Sptbn1 PE=1 SV=2	SPTB2_MOUSE	55.195	51.636	58.743	6.1094	4.8903	9.6709	37.406	38.143	18.411	17.439	13.633	24.57	0.0187854
Histone deacetylase 2 OS=Mus musculus GN=Hdac2 PE=1 SV=1	HDAC2_MOUSE	5.5195	8.9802	7.0491	12.983	15.486	13.539	0	0	0	19.025	16.662	19.11	0.014546
Nucleolar protein 58 OS=Mus musculus GN=Nop58 PE=1 SV=1	NOP58_MOUSE	17.938	25.444	21.147	20.619	23.636	23.21	23.804	23.217	28.017	18.232	20.449	15.47	0.0986657
Pre-mRNA-processing-splicing factor 8 OS=Mus musculus GN=Prpf8 PE=1 SV=2	PRP8_MOUSE	20.698	28.437	21.931	22.91	23.636	19.342	32.645	33.168	29.618	22.195	21.206	9.0999	0.0769664
MHC class II regulatory factor RFX1 OS=Mus musculus GN=Rfx1 PE=2 SV=2	RFX1_MOUSE	0	0	0	11.455	13.856	12.572	0	0	0	18.232	17.42	16.38	0.0137809
Uncharacterized protein OS=Mus musculus GN=Tpr PE=4 SV=1	E9PZZ3_MOUSE	30.357	32.928	35.246	15.274	17.931	20.309	25.844	31.509	17.611	17.439	15.905	17.29	0.0476285
Histone-binding protein RBBP4 OS=Mus musculus GN=Rbbp4 PE=1 SV=5	RBBP4_MOUSE	10.349	5.9868	8.6156	15.274	17.116	16.44	8.1614	8.2919	10.406	16.646	16.662	17.29	0.0344647
Tubulin beta-2C chain OS=Mus musculus GN=Tubb2c PE=1 SV=1	TBB2C_MOUSE	22.078	19.457	21.931	17.565	15.486	16.44	15.643	19.071	19.212	18.232	15.147	15.47	0.0498705
Euchromatic histone lysine N-methyltransferase 2 OS=Mus musculus GN=Ehmt2 PE=3 SV=1	A2CG73_MOUSE	2.0698	2.2451	0.78324	6.8731	4.8903	0.96709	0.68011	1.6584	0.80048	13.476	19.692	15.47	0.0444484
Tcfcp2l1 protein OS=Mus musculus GN=Tcfcp2l1 PE=2 SV=1	Q14AW3_MOUSE	12.419	12.722	13.315	19.856	13.856	22.243	8.1614	8.2919	7.2043	12.683	15.905	19.11	0.0329016
Nuclear pore complex protein Nup160 OS=Mus musculus GN=Nup160 PE=1 SV=2	NU160_MOUSE	21.388	25.444	22.714	15.274	15.486	13.539	18.363	22.388	18.411	16.646	13.633	17.29	0.0260691
Estrogen related receptor, beta OS=Mus musculus GN=Esrrb PE=2 SV=2	A2RTQ7_MOUSE	20.008	17.96	18.014	25.965	25.266	26.111	11.562	9.9503	12.007	17.439	14.39	15.47	0.0155644
DNA polymerase beta OS=Mus musculus GN=Polb PE=2 SV=3	DPOLB_MOUSE	5.5195	3.7418	4.6994	19.856	18.746	26.111	10.202	10.779	12.808	15.061	14.39	17.29	0.0155644
Heterogeneous nuclear ribonucleoprotein D0 OS=Mus musculus GN=Hnrnpd PE=1 SV=2	HNRPD_MOUSE	8.2792	8.2319	7.0491	12.219	10.596	8.7038	8.1614	5.8043	8.8053	16.646	15.147	14.56	0.0336743
Methyl-CpG-binding domain protein 3 OS=Mus musculus GN=Mbd3 PE=1 SV=1	MBD3_MOUSE	2.0698	0	0.78324	9.1641	5.7053	12.572	0.68011	0	2.4014	14.268	12.875	17.29	0.0246546
General transcription factor II-I OS=Mus musculus GN=Gtf2i PE=1 SV=3	GTF2I_MOUSE	11.039	11.225	11.749	19.092	15.486	12.572	16.323	14.925	13.608	15.061	13.633	14.56	0.0922251
DNA-3-methyladenine glycosylase OS=Mus musculus GN=Mpg PE=2 SV=3	3MG_MOUSE	0	0	0	2.291	4.0752	3.8683	0.68011	0	1.601	14.268	15.147	13.65	0.0172299
Protein ELYS OS=Mus musculus GN=Ahctf1 PE=1 SV=1	ELYS_MOUSE	23.458	26.941	23.497	15.274	14.671	13.539	23.124	22.388	12.808	17.439	14.39	10.92	0.0752397
Ras GTPase-activating protein-binding protein 1 OS=Mus musculus GN=G3bp1 PE=1 SV=1	G3BP1_MOUSE	15.869	16.464	19.581	16.037	13.856	12.572	20.403	19.071	16.81	15.061	12.875	14.56	0.048737
FACT complex subunit SSRP1 OS=Mus musculus GN=Ssrp1 PE=1 SV=2	SSRP1_MOUSE	8.9692	9.7286	5.4827	13.746	10.596	12.572	11.562	9.9503	10.406	13.476	15.147	12.74	0.0273138
Recombining binding protein suppressor of hairless OS=Mus musculus GN=Rbpj PE=1 SV=1	SUH_MOUSE	11.039	13.47	12.532	24.438	26.081	18.375	10.202	9.9503	7.2043	12.683	12.875	14.56	0.0216228
Histone-binding protein RBBP7 OS=Mus musculus GN=Rbbp7 PE=1 SV=1	RBBP7_MOUSE	6.2094	5.2385	0	11.455	10.596	10.638	0	0	0	12.683	11.361	14.56	0.0209304
Nuclear pore complex protein Nup133 OS=Mus musculus GN=Nup133 PE=1 SV=2	NU133_MOUSE	20.698	25.444	22.714	12.219	12.226	14.506	20.403	22.388	18.411	15.854	9.0885	13.65	0.0299805
Microfibrillar-associated protein 1 OS=Mus musculus GN=Mfap1 PE=1 SV=1	MFAP1_MOUSE	8.9692	10.477	6.2659	14.51	13.041	13.539	8.8415	9.1211	11.207	13.476	12.875	11.83	0.0286168
Heterogeneous nuclear ribonucleoprotein F OS=Mus musculus GN=Hnrnpf PE=1 SV=3	HNRPF_MOUSE	15.869	17.96	17.231	16.037	13.041	18.375	13.602	15.755	17.611	12.683	11.361	12.74	0.0823792
Matrin-3 OS=Mus musculus GN=Matr3 PE=1 SV=1	MATR3_MOUSE	16.558	18.709	14.881	15.274	14.671	13.539	17.003	16.584	15.209	12.683	10.603	12.74	0.0434351
40S ribosomal protein S3 OS=Mus musculus GN=Rps3 PE=1 SV=1	RS3_MOUSE	14.489	11.974	14.098	14.51	15.486	14.506	14.962	14.925	16.01	11.098	10.603	13.65	0.0260691
WD repeat-containing protein 5 OS=Mus musculus GN=Wdr5 PE=1 SV=1	WDR5_MOUSE	4.1396	5.2385	2.3497	5.3457	4.8903	3.8683	2.7205	0.82919	3.2019	10.305	12.118	12.74	0.0378118
Mitochondrial inner membrane protein OS=Mus musculus GN=Immt PE=1 SV=1	IMMT_MOUSE	21.388	17.96	21.931	14.51	9.7805	11.605	14.282	16.584	14.409	13.476	9.8459	11.83	0.0434351
Uncharacterized protein OS=Mus musculus GN=Zbtb10 PE=4 SV=1	E9Q8X5_MOUSE	3.4497	2.2451	0.78324	0	0.81504	0	4.0807	2.4876	4.0024	11.098	11.361	11.83	0.0228449
Replication factor C subunit 1 OS=Mus musculus GN=Rfc1 PE=1 SV=2	RFC1_MOUSE	4.8295	6.7352	4.6994	19.856	25.266	16.44	7.4812	7.4627	4.8029	11.098	16.662	6.37	0.05723
Forkhead box protein K1 OS=Mus musculus GN=Foxk1 PE=1 SV=2	FOXK1_MOUSE	0	0	0	0	0.81504	0	0	0	0	9.5123	11.361	12.74	0.0254192
Uncharacterized protein OS=Mus musculus GN=Nup98 PE=4 SV=1	E9Q4S2_MOUSE	12.419	13.47	17.231	10.691	8.9655	12.572	14.282	16.584	12.808	12.683	9.8459	10.92	0.0787314
Aprataxin OS=Mus musculus GN=Aptx PE=2 SV=2	APTX_MOUSE	8.9692	6.7352	7.0491	12.219	10.596	10.638	8.1614	8.2919	8.0048	10.305	8.3311	13.65	0.0534272
Nuclear pore complex protein Nup93 OS=Mus musculus GN=Nup93 PE=2 SV=1	NUP93_MOUSE	20.008	20.206	23.497	13.746	11.411	9.6709	21.083	16.584	17.611	11.89	8.3311	11.83	0.0344647
Sal-like protein 3 OS=Mus musculus GN=Sall3 PE=2 SV=2	SALL3_MOUSE	0	0	0	5.3457	9.7805	8.7038	0	0	0	8.7196	11.361	10.92	0.0170812
Protein LSM14 homolog A OS=Mus musculus GN=Lsm14a PE=1 SV=1	LS14A_MOUSE	8.2792	7.4835	7.8324	10.691	11.411	12.572	7.4812	9.9503	9.6058	11.098	9.8459	10.01	0.0378118
60S ribosomal protein L3 OS=Mus musculus GN=Rpl3 PE=2 SV=3	RL3_MOUSE	10.349	13.47	13.315	12.219	10.596	9.6709	16.323	13.267	17.611	9.5123	11.361	10.01	0.0787314
Activated RNA polymerase II transcriptional coactivator p15 OS=Mus musculus GN=Sub1 PE=1 SV=3	TCP4_MOUSE	8.9692	8.9802	11.749	19.856	17.116	18.375	17.683	10.779	18.411	8.7196	9.0885	12.74	0.0752397
Serine/threonine-protein phosphatase PP1-alpha catalytic subunit OS=Mus musculus GN=Ppp1ca PE=1 SV=1	PP1A_MOUSE	13.799	15.715	17.231	7.6368	8.1504	8.7038	12.922	10.779	15.209	11.098	9.0885	10.01	0.0231954
Telomeric repeat binding factor 1 OS=Mus musculus GN=Terf1 PE=2 SV=1	Q7TSK8_MOUSE	8.9692	9.7286	7.8324	9.9278	12.226	10.638	10.202	10.779	12.007	10.305	9.8459	10.01	0.0534272
Ankycorbin OS=Mus musculus GN=Rai14 PE=1 SV=1	RAI14_MOUSE	30.357	30.682	32.113	5.3457	6.5203	9.6709	19.043	17.413	13.608	9.5123	7.5737	12.74	0.0216228
RNA-binding protein 14 OS=Mus musculus GN=Rbm14 PE=1 SV=1	RBM14_MOUSE	11.039	11.225	14.098	15.274	13.041	14.506	16.323	15.755	16.81	11.098	7.5737	10.92	0.0231954
Replication protein A2 OS=Mus musculus GN=Rpa2 PE=2 SV=1	Q99KL9_MOUSE	6.8994	4.4901	7.8324	10.691	8.1504	11.605	8.1614	7.4627	10.406	9.5123	9.0885	10.92	0.0861896
Heterogeneous nuclear ribonucleoprotein H OS=Mus musculus GN=Hnrnph1 PE=1 SV=3	HNRH1_MOUSE	12.419	12.722	12.532	12.219	13.041	12.572	14.282	11.609	11.207	9.5123	10.603	9.0999	0.0861896
Uncharacterized protein OS=Mus musculus GN=Foxk2 PE=4 SV=1	FOXK2_MOUSE	0	0	0	0	0	0	0	0	0	10.305	10.603	8.1899	0.013249
Zinc finger protein 24 OS=Mus musculus GN=Znf24 PE=1 SV=1	ZNF24_MOUSE	0	0	0	0	0	0	0	0	0	10.305	8.3311	10.01	0.013249
Vimentin OS=Mus musculus GN=Vim PE=1 SV=3	VIME_MOUSE	15.179	17.96	19.581	8.4005	1.6301	8.7038	11.562	10.779	15.209	10.305	4.5442	13.65	0.0414756
Putative RNA-binding protein Luc7-like 2 OS=Mus musculus GN=Luc7l2 PE=1 SV=1	LC7L2_MOUSE	8.9692	10.477	8.6156	11.455	10.596	10.638	9.5216	11.609	12.808	8.7196	9.8459	9.0999	0.0861896
DNA-binding protein RFX2 OS=Mus musculus GN=Rfx2 PE=2 SV=2	RFX2_MOUSE	0	0	0	5.3457	5.7053	7.7367	0	0	0	8.7196	9.8459	9.0999	0.0137809
Serine/threonine-protein phosphatase PP1-beta catalytic subunit OS=Mus musculus GN=Ppp1cb PE=1 SV=3	PP1B_MOUSE	13.799	14.967	14.881	6.1094	6.5203	6.7696	12.922	9.1211	12.808	9.5123	7.5737	10.01	0.0216228
E3 ubiquitin-protein ligase UHRF1 OS=Mus musculus GN=Uhrf1 PE=1 SV=2	UHRF1_MOUSE	8.2792	8.9802	4.6994	60.331	64.388	68.663	44.207	53.068	47.228	9.5123	12.118	5.46	0.0216228
Serine/arginine-rich splicing factor 3 OS=Mus musculus GN=Srsf3 PE=1 SV=1	SRSF3_MOUSE	6.8994	5.2385	7.8324	11.455	8.9655	10.638	7.4812	7.4627	9.6058	7.9269	9.0885	10.01	0.0702811
Single-stranded DNA binding protein 1 OS=Mus musculus GN=Ssbp1 PE=2 SV=1	Q8R2K3_MOUSE	6.2094	6.7352	7.0491	14.51	11.411	11.605	11.562	8.2919	15.209	7.9269	8.3311	10.01	0.0414756
Vertnin OS=Mus musculus GN=Vrtn PE=2 SV=1	VRTN_MOUSE	0.68994	0.74835	0	7.6368	8.1504	3.8683	0.68011	0.82919	0	8.7196	9.8459	7.2799	0.0341937
Myosin phosphatase Rho-interacting protein OS=Mus musculus GN=Mprip PE=1 SV=2	MPRIP_MOUSE	29.667	29.934	28.98	3.8184	7.3354	10.638	21.083	24.876	12.007	9.5123	6.059	10.01	0.0248799
Nuclear pore complex protein Nup107 OS=Mus musculus GN=Nup107 PE=2 SV=1	NU107_MOUSE	13.109	10.477	14.098	6.8731	7.3354	8.7038	13.602	14.925	11.207	9.5123	6.059	10.01	0.0361004
Putative uncharacterized protein OS=Mus musculus GN=Fn1 PE=2 SV=1	Q3UGY5_MOUSE	0	0	0	0.76368	0.81504	0	0	0	0	9.5123	10.603	5.46	0.0236573
Myc-associated zinc finger protein OS=Mus musculus GN=Maz PE=1 SV=1	MAZ_MOUSE	20.698	23.199	21.147	3.0547	4.0752	0.96709	5.4409	0	3.2019	9.5123	7.5737	8.1899	0.0248799
Nucleus accumbens-associated protein 1 OS=Mus musculus GN=Nacc1 PE=1 SV=1	NACC1_MOUSE	7.5893	7.4835	6.2659	6.8731	8.1504	5.8025	7.4812	6.6335	4.8029	8.7196	8.3311	8.1899	0.0752397
Kinesin family member 23 OS=Mus musculus GN=Kif23 PE=2 SV=1	Q80V30_MOUSE	15.179	12.722	14.098	7.6368	7.3354	9.6709	10.202	11.609	12.808	8.7196	6.8164	9.0999	0.0299805
Lethal(3)malignant brain tumor-like protein 2 OS=Mus musculus GN=L3mbtl2 PE=1 SV=2	LMBL2_MOUSE	0.68994	2.2451	0	1.5274	0	0	0.68011	0.82919	0	7.1342	9.8459	7.2799	0.0808233
Putative uncharacterized protein OS=Mus musculus GN=Rpl10 PE=2 SV=1	Q3THJ6_MOUSE	9.6591	8.9802	14.098	7.6368	8.9655	6.7696	15.643	12.438	16.81	6.3415	9.8459	7.2799	0.0546667
DNA topoisomerase 3-alpha OS=Mus musculus GN=Top3a PE=1 SV=1	TOP3A_MOUSE	8.2792	11.225	3.1329	21.383	16.301	20.309	10.882	13.267	6.4039	7.1342	8.3311	7.2799	0.0861896
Tyrosyl-DNA phosphodiesterase 1 OS=Mus musculus GN=Tdp1 PE=4 SV=1	B8JJC1_MOUSE	5.5195	6.7352	3.9162	10.691	8.9655	7.7367	10.202	10.779	7.2043	8.7196	7.5737	6.37	0.0702811
Sal-like protein 2 OS=Mus musculus GN=Sall2 PE=2 SV=2	SALL2_MOUSE	0	0	0	3.0547	4.8903	3.8683	0	0	0	8.7196	8.3311	4.55	0.0170812
Putative uncharacterized protein OS=Mus musculus GN=Polg PE=2 SV=1	Q3UZX3_MOUSE	2.0698	0.74835	0.78324	9.1641	8.1504	1.9342	1.3602	1.6584	0.80048	6.3415	10.603	4.55	0.05723
Putative helicase MOV-10 OS=Mus musculus GN=Mov10 PE=1 SV=2	MOV10_MOUSE	13.799	14.219	16.448	6.8731	7.3354	6.7696	17.683	13.267	19.212	7.9269	6.059	7.2799	0.0378118
Protein phosphatase 1 regulatory subunit 12A OS=Mus musculus GN=Ppp1r12a PE=1 SV=2	MYPT1_MOUSE	18.628	22.451	19.581	3.8184	2.4451	4.8354	13.602	9.9503	5.6034	7.9269	4.5442	8.1899	0.0273138
Lymphocyte-specific helicase OS=Mus musculus GN=Hells PE=1 SV=2	HELLS_MOUSE	8.2792	7.4835	7.0491	33.602	46.457	31.914	22.444	24.046	20.813	11.098	6.8164	2.73	0.0237441
78 kDa glucose-regulated protein OS=Mus musculus GN=Hspa5 PE=1 SV=3	GRP78_MOUSE	8.2792	8.2319	6.2659	6.8731	6.5203	6.7696	4.7608	4.9751	5.6034	6.3415	6.8164	6.37	0.0752397
Probable ATP-dependent RNA helicase DDX6 OS=Mus musculus GN=Ddx6 PE=2 SV=1	DDX6_MOUSE	4.1396	2.9934	4.6994	6.8731	4.8903	6.7696	6.121	5.8043	5.6034	6.3415	5.3016	7.2799	0.0861896
Polycomb group RING finger protein 6 OS=Mus musculus GN=Pcgf6 PE=1 SV=1	PCGF6_MOUSE	0	0	0	0	0	0	0	0	0	5.5488	8.3311	4.55	0.013249
Uncharacterized protein OS=Mus musculus GN=Nup153 PE=4 SV=1	E9Q3G8_MOUSE	8.9692	10.477	10.965	6.8731	4.8903	4.8354	10.882	15.755	6.4039	7.1342	4.5442	6.37	0.0861896
Zinc finger protein 710 OS=Mus musculus GN=Znf710 PE=2 SV=1	ZN710_MOUSE	0	0	0	3.8184	8.1504	3.8683	0	0	0	4.7561	8.3311	4.55	0.0200556
40S ribosomal protein S11 OS=Mus musculus GN=Rps11 PE=2 SV=3	RS11_MOUSE	8.2792	6.7352	10.965	7.6368	8.1504	9.6709	10.202	8.2919	12.007	3.9634	5.3016	7.2799	0.0752397
Transcription elongation factor, mitochondrial OS=Mus musculus GN=Tefm PE=2 SV=1	TEFM_MOUSE	1.3799	2.2451	1.5665	6.8731	4.8903	5.8025	4.0807	1.6584	3.2019	6.3415	6.059	3.64	0.0405284
N-acetyltransferase 10 OS=Mus musculus GN=Nat10 PE=2 SV=1	NAT10_MOUSE	8.9692	17.96	18.798	6.1094	8.1504	1.9342	12.242	14.925	12.808	3.9634	8.3311	3.64	0.0378118
Nucleoporin NUP188 homolog OS=Mus musculus GN=Nup188 PE=1 SV=2	NU188_MOUSE	7.5893	8.9802	7.8324	2.291	1.6301	2.9013	6.121	7.4627	6.4039	4.7561	4.5442	6.37	0.0187854
Nuclear pore complex protein Nup155 OS=Mus musculus GN=Nup155 PE=2 SV=1	NU155_MOUSE	6.8994	7.4835	7.8324	0	2.4451	2.9013	6.121	10.779	4.0024	3.1708	6.059	6.37	0.0444484
Chromodomain-helicase-DNA-binding protein 7 OS=Mus musculus GN=Chd7 PE=1 SV=1	CHD7_MOUSE	0	0.74835	0	1.5274	4.0752	0	0	0.82919	0	2.3781	11.361	1.82	0.0883377
Uncharacterized protein (Fragment) OS=Mus musculus GN=Zbtb40 PE=4 SV=1	F7BLR0_MOUSE	1.3799	1.4967	0	3.8184	3.2602	1.9342	0	0.82919	0	4.7561	5.3016	5.46	0.0203099
Paired amphipathic helix protein Sin3a OS=Mus musculus GN=Sin3a PE=1 SV=3	SIN3A_MOUSE	4.8295	2.2451	1.5665	0.76368	3.2602	0	0.68011	0	0	3.9634	9.0885	1.82	0.0754459
Plasminogen activator inhibitor 1 RNA-binding protein OS=Mus musculus GN=Serbp1 PE=1 SV=2	PAIRB_MOUSE	7.5893	10.477	11.749	6.8731	7.3354	9.6709	10.882	9.1211	12.808	5.5488	3.7869	5.46	0.0414756
Cyclic AMP-dependent transcription factor ATF-1 OS=Mus musculus GN=Atf1 PE=1 SV=1	ATF1_MOUSE	3.4497	2.2451	3.1329	2.291	3.2602	3.8683	0	0	2.4014	4.7561	4.5442	5.46	0.0409395
Transcription factor E3 OS=Mus musculus GN=Tfe3 PE=1 SV=2	TFE3_MOUSE	8.9692	7.4835	9.3988	0.76368	0.81504	0	0.68011	0	0.80048	4.7561	4.5442	5.46	0.0240833
RuvB-like 2 OS=Mus musculus GN=Ruvbl2 PE=2 SV=3	RUVB2_MOUSE	8.9692	7.4835	9.3988	6.1094	8.1504	4.8354	5.4409	5.8043	8.8053	4.7561	5.3016	4.55	0.058555
Mitochondrial import inner membrane translocase subunit TIM50 OS=Mus musculus GN=Timm50 PE=1 SV=1	TIM50_MOUSE	4.1396	4.4901	4.6994	4.5821	4.0752	2.9013	2.7205	2.4876	4.0024	4.7561	5.3016	4.55	0.048737
Zinc finger and SCAN domain-containing protein 21 OS=Mus musculus GN=Zscan21 PE=2 SV=2	ZSC21_MOUSE	0	0	0	0	0	0	0	0	0	3.9634	6.059	4.55	0.013249
Pre-mRNA-processing factor 6 OS=Mus musculus GN=Prpf6 PE=2 SV=1	PRP6_MOUSE	7.5893	3.7418	6.2659	6.1094	7.3354	1.9342	9.5216	9.9503	8.8053	3.9634	6.8164	3.64	0.0861896
RNP particle component (Fragment) OS=Mus musculus PE=4 SV=1	O08905_MOUSE	8.9692	7.4835	10.965	5.3457	0	6.7696	10.202	8.2919	9.6058	7.1342	0	7.2799	0.0358226
Lamin-B2 OS=Mus musculus GN=Lmnb2 PE=1 SV=2	LMNB2_MOUSE	8.2792	11.974	10.182	4.5821	0	0	8.1614	9.1211	0	7.9269	0	6.37	0.0718593
Lysine-specific histone demethylase 1A OS=Mus musculus GN=Kdm1a PE=1 SV=2	KDM1A_MOUSE	4.1396	2.2451	3.1329	3.8184	2.4451	0.96709	0.68011	0.82919	0	3.9634	5.3016	4.55	0.0306861
Cyclic AMP-responsive element-binding protein 1 OS=Mus musculus GN=Creb1 PE=1 SV=1	CREB1_MOUSE	2.7597	2.9934	3.1329	0	0	2.9013	0	0	0	4.7561	3.7869	4.55	0.0226352
E3 ubiquitin-protein ligase TRIM71 OS=Mus musculus GN=Trim71 PE=1 SV=1	LIN41_MOUSE	7.5893	8.2319	8.6156	3.8184	7.3354	4.8354	6.8011	10.779	7.2043	3.9634	4.5442	4.55	0.0656392
Forkhead box protein N3 OS=Mus musculus GN=Foxn3 PE=1 SV=1	FOXN3_MOUSE	0	0	0	0	0	0	0	0	0	3.1708	5.3016	4.55	0.013249
Alpha-globin transcription factor CP2 OS=Mus musculus GN=Tfcp2 PE=1 SV=1	TFCP2_MOUSE	3.4497	3.7418	3.9162	6.1094	6.5203	6.7696	3.4006	3.3168	0	4.7561	4.5442	3.64	0.0216228
DNA polymerase subunit gamma-2, mitochondrial OS=Mus musculus GN=Polg2 PE=1 SV=2	DPOG2_MOUSE	0	0	0	4.5821	4.0752	1.9342	2.0403	0.82919	2.4014	4.7561	4.5442	3.64	0.0358226
Grainyhead-like protein 2 homolog OS=Mus musculus GN=Grhl2 PE=2 SV=1	GRHL2_MOUSE	6.2094	7.4835	6.2659	17.565	19.561	12.572	17.003	17.413	15.209	3.1708	6.059	3.64	0.0237441
Zinc finger protein with KRAB and SCAN domains 3 OS=Mus musculus GN=Zkscan3 PE=2 SV=1	ZKSC3_MOUSE	0	0	0	0	0	0	0	0	0	3.1708	6.8164	2.73	0.013249
Serine/arginine-rich splicing factor 2 OS=Mus musculus GN=Srsf2 PE=1 SV=4	SRSF2_MOUSE	3.4497	2.9934	3.1329	5.3457	4.8903	5.8025	3.4006	2.4876	4.0024	4.7561	3.7869	3.64	0.0414756
60S ribosomal protein L18a OS=Mus musculus GN=Rpl18a PE=1 SV=1	RL18A_MOUSE	4.1396	6.7352	8.6156	4.5821	5.7053	4.8354	8.1614	7.4627	9.6058	3.1708	5.3016	3.64	0.0823792
Homeobox protein SIX4 OS=Mus musculus GN=Six4 PE=2 SV=1	SIX4_MOUSE	0	0	0	0	0	0	0	0	0	3.1708	3.0295	5.46	0.013249
E3 ubiquitin-protein ligase RING2 OS=Mus musculus GN=Rnf2 PE=1 SV=1	RING2_MOUSE	3.4497	2.2451	0	1.5274	1.6301	0.96709	0	0	0	3.9634	3.7869	3.64	0.0331307
Splicing factor 1 OS=Mus musculus GN=Sf1 PE=1 SV=6	SF01_MOUSE	2.7597	2.2451	2.3497	7.6368	4.0752	2.9013	2.7205	2.4876	4.0024	3.1708	4.5442	3.64	0.0842637
Uncharacterized protein OS=Mus musculus GN=Zbtb12 PE=2 SV=1	Q9Z150_MOUSE	0	0	0	1.5274	2.4451	0	0	0	0	3.9634	4.5442	2.73	0.0236573
Forkhead box protein O1 OS=Mus musculus GN=Foxo1 PE=1 SV=2	FOXO1_MOUSE	0	0	0	0	0	0.96709	0	0	0	3.9634	4.5442	2.73	0.0254192
Nuclear pore complex protein Nup85 OS=Mus musculus GN=Nup85 PE=1 SV=1	NUP85_MOUSE	8.2792	8.2319	10.182	3.0547	3.2602	2.9013	7.4812	5.8043	7.2043	4.7561	4.5442	1.82	0.0237441
Prohibitin-2 OS=Mus musculus GN=Phb2 PE=1 SV=1	PHB2_MOUSE	1.3799	1.4967	0	4.5821	3.2602	2.9013	2.7205	1.6584	4.0024	4.7561	2.2721	3.64	0.0769664
60S ribosomal protein L14 OS=Mus musculus GN=Rpl14 PE=2 SV=3	RL14_MOUSE	6.2094	5.2385	5.4827	5.3457	4.8903	3.8683	6.121	4.9751	6.4039	3.9634	3.0295	3.64	0.0546667
Fragile X mental retardation protein 1 homolog OS=Mus musculus GN=Fmr1 PE=1 SV=1	FMR1_MOUSE	5.5195	5.9868	4.6994	3.0547	3.2602	3.8683	6.121	6.6335	4.8029	3.1708	3.7869	3.64	0.0344647
40S ribosomal protein S8 OS=Mus musculus GN=Rps8 PE=1 SV=2	RS8_MOUSE	6.2094	8.2319	9.3988	4.5821	5.7053	6.7696	8.1614	8.2919	9.6058	0.79269	6.059	3.64	0.0444484
Vascular endothelial zinc finger 1 OS=Mus musculus GN=Vezf1 PE=2 SV=1	Q9Z162_MOUSE	12.419	7.4835	7.8324	3.8184	2.4451	0	2.0403	0.82919	0	3.1708	5.3016	1.82	0.0530928
Replication factor C subunit 3 OS=Mus musculus GN=Rfc3 PE=2 SV=1	RFC3_MOUSE	2.7597	2.2451	1.5665	6.8731	4.8903	11.605	3.4006	2.4876	5.6034	2.3781	3.0295	4.55	0.0546667
MCG127283 OS=Mus musculus GN=Foxi3 PE=4 SV=2	D3Z120_MOUSE	0	0	0	0	0	0	0	0	0	3.9634	2.2721	3.64	0.013249
Replication factor C subunit 5 OS=Mus musculus GN=Rfc5 PE=2 SV=1	RFC5_MOUSE	2.0698	2.2451	3.9162	5.3457	5.7053	7.7367	3.4006	3.3168	4.0024	3.1708	3.0295	3.64	0.0627111
Uncharacterized protein OS=Mus musculus GN=Utp20 PE=4 SV=1	E9QK83_MOUSE	8.2792	6.7352	6.2659	3.8184	3.2602	1.9342	7.4812	8.2919	4.8029	3.9634	3.0295	2.73	0.0396024
60S ribosomal protein L27a OS=Mus musculus GN=Rpl27a PE=2 SV=5	RL27A_MOUSE	4.1396	2.9934	5.4827	3.8184	3.2602	5.8025	6.8011	4.1459	6.4039	3.1708	3.7869	2.73	0.0986657
Uncharacterized protein (Fragment) OS=Mus musculus GN=Rbm10 PE=4 SV=1	F8WGU1_MOUSE	5.5195	4.4901	3.9162	3.8184	4.8903	2.9013	4.0807	8.2919	4.8029	2.3781	3.7869	2.73	0.0823792
Transcriptional enhancer factor TEF-1 OS=Mus musculus GN=Tead1 PE=2 SV=2	TEAD1_MOUSE	5.5195	4.4901	3.9162	7.6368	4.0752	5.8025	1.3602	0.82919	1.601	3.9634	3.0295	1.82	0.0273138
Homeobox protein cut-like 1 OS=Mus musculus GN=Cux1 PE=1 SV=3	CUX1_MOUSE	2.7597	3.7418	0.78324	0	1.6301	0	0.68011	0	0	2.3781	4.5442	1.82	0.05067
Forkhead box protein D3 OS=Mus musculus GN=Foxd3 PE=2 SV=3	FOXD3_MOUSE	0	0	0	0	0	0	0	0	0	2.3781	2.2721	3.64	0.013249
Rac GTPase-activating protein 1 OS=Mus musculus GN=Racgap1 PE=2 SV=1	RGAP1_MOUSE	4.8295	2.9934	4.6994	2.291	2.4451	2.9013	4.7608	4.1459	4.0024	1.5854	3.0295	3.64	0.0752397
Chromobox homolog 3 (Drosophila HP1 gamma) OS=Mus musculus GN=Cbx3 PE=2 SV=1	Q32P00_MOUSE	0	0	0	0	0	0	0	0	0.80048	2.3781	3.0295	2.73	0.0254192
60S ribosomal protein L6 OS=Mus musculus GN=Rpl6 PE=1 SV=3	RL6_MOUSE	6.8994	5.2385	5.4827	5.3457	8.1504	4.8354	6.8011	6.6335	8.8053	3.1708	3.0295	1.82	0.0656392
Ras GTPase-activating-like protein IQGAP1 OS=Mus musculus GN=Iqgap1 PE=1 SV=2	IQGA1_MOUSE	2.0698	3.7418	2.3497	5.3457	5.7053	3.8683	1.3602	2.4876	2.4014	3.1708	3.0295	1.82	0.0861896
60S ribosomal protein L8 OS=Mus musculus GN=Rpl8 PE=2 SV=2	RL8_MOUSE	4.8295	4.4901	8.6156	4.5821	4.0752	3.8683	7.4812	3.3168	10.406	2.3781	3.0295	1.82	0.0656392
Protein RRP5 homolog OS=Mus musculus GN=Pdcd11 PE=2 SV=2	RRP5_MOUSE	4.1396	5.9868	6.2659	4.5821	3.2602	1.9342	11.562	6.6335	4.0024	3.1708	3.0295	0.90999	0.0627111
La-related protein 4 OS=Mus musculus GN=Larp4 PE=1 SV=2	LARP4_MOUSE	4.1396	6.7352	3.9162	3.0547	4.0752	2.9013	5.4409	5.8043	5.6034	3.1708	3.0295	0.90999	0.0498705
WD repeat-containing protein 43 OS=Mus musculus GN=Wdr43 PE=1 SV=2	WDR43_MOUSE	4.8295	7.4835	6.2659	2.291	0.81504	2.9013	4.0807	6.6335	5.6034	2.3781	1.5147	2.73	0.0378118
Uncharacterized protein C17orf85 homolog OS=Mus musculus PE=1 SV=1	CQ085_MOUSE	1.3799	2.2451	0.78324	3.0547	2.4451	2.9013	3.4006	2.4876	3.2019	2.3781	1.5147	2.73	0.0476285
Cyclin-dependent kinase 2-associated protein 1 OS=Mus musculus GN=Cdk2ap1 PE=1 SV=2	CDKA1_MOUSE	0	0	0	0.76368	0.81504	2.9013	0	0	0	2.3781	1.5147	2.73	0.0223153
Activating transcription factor 7, isoform CRA_a OS=Mus musculus GN=Atf7 PE=2 SV=1	Q3TZR9_MOUSE	0	0	0	0	0	0	0	0	0	2.3781	1.5147	2.73	0.013249
Small nuclear ribonucleoprotein Sm D1 OS=Mus musculus GN=Snrpd1 PE=2 SV=1	SMD1_MOUSE	2.0698	1.4967	1.5665	3.0547	2.4451	1.9342	3.4006	2.4876	4.0024	2.3781	2.2721	1.82	0.048737
U3 small nucleolar RNA-associated protein 14 homolog A OS=Mus musculus GN=Utp14a PE=2 SV=1	UT14A_MOUSE	2.7597	3.7418	4.6994	1.5274	1.6301	0.96709	2.0403	3.3168	2.4014	2.3781	2.2721	1.82	0.0273138
Zinc finger protein 105 OS=Mus musculus GN=Zfp105 PE=2 SV=1	O88412_MOUSE	1.3799	0	0	0	0	0	0	0	0	2.3781	2.2721	1.82	0.0254192
Maz protein OS=Mus musculus GN=Maz PE=2 SV=1	Q05DR9_MOUSE	16.558	18.709	16.448	0	0	0	0	0	0	0	6.059	0	0.0254192
Nuclear fragile X mental retardation-interacting protein 2 OS=Mus musculus GN=Nufip2 PE=1 SV=1	NUFP2_MOUSE	2.7597	3.7418	3.9162	2.291	1.6301	1.9342	5.4409	3.3168	3.2019	2.3781	1.5147	1.82	0.0396024
Probable ATP-dependent RNA helicase DHX36 OS=Mus musculus GN=Dhx36 PE=2 SV=2	DHX36_MOUSE	20.698	23.199	14.881	22.91	23.636	13.539	16.323	17.413	12.808	1.5854	2.2721	1.82	0.0656392
Nucleoporin Nup37 OS=Mus musculus GN=Nup37 PE=2 SV=2	NUP37_MOUSE	4.8295	2.2451	3.1329	0.76368	0.81504	1.9342	2.7205	2.4876	3.2019	1.5854	2.2721	1.82	0.048737
Cellular tumor antigen p53 OS=Mus musculus GN=Tp53 PE=1 SV=3	P53_MOUSE	1.3799	0.74835	0	1.5274	1.6301	1.9342	0	0	0	1.5854	2.2721	1.82	0.0266674
Regulator of nonsense transcripts 1 OS=Mus musculus GN=Upf1 PE=1 SV=2	RENT1_MOUSE	5.5195	6.7352	5.4827	2.291	1.6301	0	8.8415	8.2919	2.4014	2.3781	2.2721	0.90999	0.0361004
Probable ATP-dependent RNA helicase DDX52 OS=Mus musculus GN=Ddx52 PE=2 SV=2	DDX52_MOUSE	3.4497	5.9868	7.8324	3.0547	4.8903	4.8354	6.8011	5.8043	8.0048	1.5854	3.0295	0.90999	0.0378118
Plectin OS=Mus musculus GN=Plec PE=1 SV=2	PLEC_MOUSE	11.729	6.7352	10.182	0.76368	0	0	2.7205	1.6584	0	1.5854	3.0295	0.90999	0.0393499
SWI/SNF-related matrix-associated actin-dependent regulator of chromatin subfamily A-like protein 1 OS=Mus musculus GN=Smarcal1 PE=2 SV=1	SMAL1_MOUSE	4.1396	5.9868	0.78324	22.91	28.526	9.6709	9.5216	6.6335	4.8029	2.3781	3.0295	0	0.0273138
40S ribosomal protein S14 OS=Mus musculus GN=Rps14 PE=2 SV=3	RS14_MOUSE	2.0698	1.4967	3.1329	3.0547	3.2602	3.8683	3.4006	3.3168	5.6034	1.5854	1.5147	1.82	0.0444484
Gem-associated protein 5 OS=Mus musculus GN=Gemin5 PE=1 SV=2	GEMI5_MOUSE	2.0698	2.9934	3.1329	2.291	2.4451	1.9342	2.0403	2.4876	2.4014	1.5854	1.5147	1.82	0.0627111
Heat shock protein HSP 90-beta OS=Mus musculus GN=Hsp90ab1 PE=1 SV=3	HS90B_MOUSE	4.8295	4.4901	7.0491	0	1.6301	1.9342	3.4006	4.1459	3.2019	2.3781	1.5147	0.90999	0.0248799
Proline-, glutamic acid- and leucine-rich protein 1 OS=Mus musculus GN=Pelp1 PE=1 SV=2	PELP1_MOUSE	2.0698	2.2451	3.1329	3.0547	0.81504	0.96709	3.4006	3.3168	4.0024	1.5854	2.2721	0.90999	0.0656392
Chromatin assembly factor 1 subunit B OS=Mus musculus GN=Chaf1b PE=2 SV=1	CAF1B_MOUSE	0	0	0	0	0	0	0.68011	0	0	1.5854	2.2721	0.90999	0.0254192
Unconventional myosin-Ib OS=Mus musculus GN=Myo1b PE=2 SV=3	MYO1B_MOUSE	7.5893	8.9802	8.6156	0	0	1.9342	4.0807	9.1211	3.2019	0.79269	0.75737	2.73	0.0324476
Filamin-A OS=Mus musculus GN=Flna PE=1 SV=5	FLNA_MOUSE	4.1396	5.2385	2.3497	0.76368	0.81504	0	2.7205	0.82919	0.80048	1.5854	0.75737	1.82	0.0718978
Alkaline phosphatase, tissue-nonspecific isozyme OS=Mus musculus GN=Alpl PE=1 SV=2	PPBT_MOUSE	4.8295	4.4901	5.4827	0.76368	1.6301	1.9342	2.7205	3.3168	4.0024	2.3781	0.75737	0.90999	0.0248799
Catenin alpha-1 OS=Mus musculus GN=Ctnna1 PE=1 SV=1	CTNA1_MOUSE	4.8295	5.9868	3.9162	0	0	0.96709	2.0403	1.6584	4.8029	2.3781	0.75737	0.90999	0.0409395
60S ribosomal protein L24 OS=Mus musculus GN=Rpl24 PE=2 SV=2	RL24_MOUSE	2.7597	2.9934	4.6994	3.0547	1.6301	1.9342	3.4006	2.4876	7.2043	1.5854	1.5147	0.90999	0.0534272
Zinc finger and BTB domain-containing protein 44 OS=Mus musculus GN=Zbtb44 PE=1 SV=2	ZBT44_MOUSE	2.7597	2.9934	1.5665	1.5274	2.4451	0.96709	0.68011	0	0	1.5854	1.5147	0.90999	0.0409395
Unconventional myosin-Va OS=Mus musculus GN=Myo5a PE=1 SV=2	MYO5A_MOUSE	7.5893	5.9868	4.6994	0.76368	0.81504	0	3.4006	4.9751	3.2019	2.3781	1.5147	0	0.0270758
DnaJ homolog subfamily A member 1 OS=Mus musculus GN=Dnaja1 PE=1 SV=1	DNJA1_MOUSE	3.4497	2.2451	3.1329	1.5274	0.81504	0	2.0403	1.6584	1.601	0.79269	0.75737	1.82	0.0414756
Nuclear valosin-containing protein-like OS=Mus musculus GN=Nvl PE=1 SV=1	NVL_MOUSE	5.5195	3.7418	6.2659	3.0547	3.2602	0.96709	6.8011	6.6335	3.2019	1.5854	0.75737	0.90999	0.0405284
Uncharacterized protein OS=Mus musculus GN=Trrap PE=4 SV=1	E9PWT1_MOUSE	3.4497	2.2451	2.3497	1.5274	0.81504	0	0.68011	0.82919	1.601	0.79269	1.5147	0.90999	0.0943258
Uncharacterized protein OS=Mus musculus GN=Zfp296 PE=4 SV=2	D3YWY2_MOUSE	1.3799	2.2451	1.5665	0	1.6301	0	0	0	0	0.79269	1.5147	0.90999	0.0927264
Ubinuclein-2 OS=Mus musculus GN=Ubn2 PE=1 SV=2	UBN2_MOUSE	0	0	0	0.76368	0.81504	0	0	0	0	0.79269	1.5147	0.90999	0.0325382
AT-rich interactive domain-containing protein 3A OS=Mus musculus GN=Arid3a PE=1 SV=1	ARI3A_MOUSE	0.68994	0	0	0	0	0.96709	0	0	0	0.79269	1.5147	0.90999	0.0933337
Uncharacterized protein OS=Mus musculus GN=Nop2 PE=4 SV=1	E9QN31_MOUSE	1.3799	5.9868	2.3497	0.76368	1.6301	0	4.0807	4.9751	4.0024	0	3.0295	0	0.0970743
Drebrin OS=Mus musculus GN=Dbn1 PE=1 SV=4	DREB_MOUSE	4.8295	3.7418	7.0491	0	0	0	0.68011	2.4876	0.80048	0.79269	0	1.82	0.0297276
Nucleoporin NDC1 OS=Mus musculus GN=Tmem48 PE=2 SV=1	NDC1_MOUSE	4.1396	2.9934	3.1329	1.5274	0.81504	0	2.7205	2.4876	2.4014	0	0.75737	1.82	0.0246546
Nuclease-sensitive element-binding protein 1 OS=Mus musculus GN=Ybx1 PE=1 SV=3	YBOX1_MOUSE	1.3799	2.2451	3.1329	3.0547	1.6301	1.9342	4.0807	1.6584	4.8029	0.79269	0.75737	0.90999	0.0656392
40S ribosomal protein S24 OS=Mus musculus GN=Rps24 PE=1 SV=1	RS24_MOUSE	2.0698	1.4967	1.5665	0.76368	0.81504	0	2.7205	0.82919	3.2019	0.79269	0.75737	0.90999	0.0534272
Transcriptional repressor protein YY1 OS=Mus musculus GN=Yy1 PE=1 SV=1	TYY1_MOUSE	4.1396	4.4901	6.2659	2.291	3.2602	1.9342	0.68011	0.82919	1.601	0.79269	0.75737	0.90999	0.0248799
Uncharacterized protein OS=Mus musculus GN=Wdr75 PE=4 SV=1	E9PWZ7_MOUSE	1.3799	2.9934	2.3497	1.5274	0.81504	0.96709	0.68011	0.82919	0.80048	0.79269	0.75737	0.90999	0.0546667
Four and a half LIM domains 1 OS=Mus musculus GN=Fhl1 PE=4 SV=1	A2AEX7_MOUSE	0.68994	0.74835	0	3.8184	4.0752	0.96709	0.68011	0	0.80048	0.79269	0.75737	0.90999	0.0421428
40S ribosomal protein S28 OS=Mus musculus GN=Rps28 PE=2 SV=1	RS28_MOUSE	0	0.74835	0	0.76368	0.81504	0.96709	0.68011	0	0.80048	0.79269	0.75737	0.90999	0.0885965
Zinc finger and SCAN domain containing protein 4F OS=Mus musculus GN=Zscan4f PE=2 SV=2	ZSC4F_MOUSE	8.2792	4.4901	5.4827	0.76368	0.81504	0.96709	0	0.82919	0	0.79269	0.75737	0.90999	0.0619991
Protein regulator of cytokinesis 1 OS=Mus musculus GN=Prc1 PE=2 SV=2	PRC1_MOUSE	1.3799	0	1.5665	0	0	0	2.0403	1.6584	1.601	0	1.5147	0.90999	0.0412457
MCG120646 OS=Mus musculus GN=Rpl21 PE=2 SV=1	Q9CQM8_MOUSE	2.0698	4.4901	5.4827	1.5274	0	2.9013	4.0807	1.6584	6.4039	1.5854	0.75737	0	0.0783504
U5 small nuclear ribonucleoprotein 40 kDa protein OS=Mus musculus GN=Snrnp40 PE=2 SV=1	SNR40_MOUSE	0.68994	1.4967	0.78324	1.5274	0.81504	0.96709	3.4006	1.6584	2.4014	1.5854	0.75737	0	0.0769664
DNA damage-binding protein 1 OS=Mus musculus GN=Ddb1 PE=1 SV=2	DDB1_MOUSE	1.3799	0.74835	0	2.291	3.2602	1.9342	2.0403	2.4876	2.4014	1.5854	0.75737	0	0.038409
Nucleoporin GLE1 OS=Mus musculus GN=Gle1 PE=2 SV=2	GLE1_MOUSE	1.3799	0.74835	1.5665	0	0	0	2.0403	2.4876	2.4014	1.5854	0.75737	0	0.032343
WD repeat-containing protein 76 OS=Mus musculus GN=Wdr76 PE=2 SV=1	WDR76_MOUSE	6.2094	7.4835	0	21.383	27.711	25.144	14.962	14.096	13.608	0.79269	1.5147	0	0.0224462
60S ribosomal protein L31 OS=Mus musculus GN=Rpl31 PE=2 SV=1	RL31_MOUSE	1.3799	2.2451	3.9162	1.5274	2.4451	2.9013	4.7608	1.6584	5.6034	0.79269	1.5147	0	0.0901695
Alpha-actinin-4 OS=Mus musculus GN=Actn4 PE=1 SV=1	ACTN4_MOUSE	7.5893	4.4901	5.4827	0	0	0	1.3602	1.6584	0	0.79269	1.5147	0	0.0412457
Zinc finger protein 292 OS=Mus musculus GN=Zfp292 PE=2 SV=2	ZN292_MOUSE	1.3799	0.74835	0.78324	0	0	0	0	0	0	0.79269	1.5147	0	0.0646958
G/T mismatch-specific thymine DNA glycosylase OS=Mus musculus GN=Tdg PE=2 SV=1	TDG_MOUSE	0	0	0	0	0	0	0	0	0	0.79269	1.5147	0	0.087887
POZ (BTB) and AT hook containing zinc finger 1 OS=Mus musculus GN=Patz1 PE=2 SV=1	Q5NBY9_MOUSE	6.8994	5.9868	6.2659	1.5274	2.4451	0	1.3602	0.82919	3.2019	0	2.2721	0	0.0720486
Putative uncharacterized protein OS=Mus musculus GN=Spnb3 PE=2 SV=1	Q3UGZ4_MOUSE	5.5195	6.7352	9.3988	0	0	0	4.0807	0	0	0	0	1.82	0.0421641
Nucleoporin Nup43 OS=Mus musculus GN=Nup43 PE=2 SV=2	NUP43_MOUSE	2.7597	2.2451	2.3497	0	0	1.9342	2.7205	2.4876	2.4014	0.79269	0	0.90999	0.0358226
Nucleoporin SEH1 OS=Mus musculus GN=Seh1l PE=2 SV=1	SEH1_MOUSE	3.4497	2.9934	3.1329	0.76368	0	1.9342	2.7205	0.82919	2.4014	0.79269	0	0.90999	0.0431303
40S ribosomal protein S6 OS=Mus musculus GN=Rps6 PE=1 SV=1	RS6_MOUSE	2.7597	2.2451	2.3497	2.291	1.6301	1.9342	2.0403	0.82919	1.601	0.79269	0	0.90999	0.0344647
RecQ-mediated genome instability protein 1 OS=Mus musculus GN=Rmi1 PE=2 SV=1	RMI1_MOUSE	0	0	0.78324	4.5821	2.4451	3.8683	0	0.82919	1.601	0.79269	0	0.90999	0.0574035
RING1 and YY1-binding protein OS=Mus musculus GN=Rybp PE=1 SV=1	RYBP_MOUSE	0	0	0	0	0	0	0	0	0	0.79269	0	0.90999	0.087887
60S ribosomal protein L26 OS=Mus musculus GN=Rpl26 PE=2 SV=1	RL26_MOUSE	2.0698	3.7418	3.1329	1.5274	1.6301	0.96709	4.7608	4.1459	7.2043	0	0.75737	0.90999	0.0155644
G2 and S phase-expressed protein 1 OS=Mus musculus GN=Gtse1 PE=1 SV=2	GTSE1_MOUSE	1.3799	1.4967	0.78324	2.291	0.81504	0.96709	2.0403	1.6584	2.4014	0	0.75737	0.90999	0.0752397
S1 RNA-binding domain-containing protein 1 OS=Mus musculus GN=Srbd1 PE=1 SV=2	SRBD1_MOUSE	0	0.74835	0	3.0547	3.2602	0.96709	0	2.4876	1.601	0	0.75737	0.90999	0.0919282
Cell division cycle 5-like protein OS=Mus musculus GN=Cdc5l PE=1 SV=2	CDC5L_MOUSE	0.68994	1.4967	0.78324	2.291	2.4451	0.96709	2.7205	0.82919	3.2019	0.79269	0.75737	0	0.0718978
BEN domain-containing protein 3 OS=Mus musculus GN=Bend3 PE=2 SV=1	BEND3_MOUSE	56.575	60.617	57.176	9.1641	5.7053	3.8683	0.68011	0.82919	1.601	0.79269	0.75737	0	0.0216228
Tet oncogene 1 OS=Mus musculus GN=Tet1 PE=2 SV=1	D0VLQ4_MOUSE	0.68994	0.74835	1.5665	3.8184	2.4451	1.9342	1.3602	0	1.601	0.79269	0.75737	0	0.0867791
Transcription elongation regulator 1 OS=Mus musculus GN=Tcerg1 PE=1 SV=2	TCRG1_MOUSE	0	0	0	0.76368	2.4451	0.96709	0	0.82919	0.80048	0.79269	0.75737	0	0.0927264
Ras-responsive element-binding protein 1 OS=Mus musculus GN=Rreb1 PE=1 SV=2	RREB1_MOUSE	0	0	0	3.0547	1.6301	0.96709	0	0	0	0.79269	0.75737	0	0.0236573
MPN domain-containing protein OS=Mus musculus GN=Mpnd PE=2 SV=2	MPND_MOUSE	0	0	0	0	0	0	0	0	0	0.79269	0.75737	0	0.087887
Putative uncharacterized protein (Fragment) OS=Mus musculus GN=Sox2 PE=2 SV=1	Q3V2B6_MOUSE	5.5195	2.2451	3.9162	6.8731	3.2602	4.8354	2.0403	0.82919	5.6034	0	0	0.90999	0.0934025
WD repeat-containing protein 46 OS=Mus musculus GN=Wdr46 PE=2 SV=1	WDR46_MOUSE	1.3799	1.4967	0.78324	0.76368	0	0	1.3602	1.6584	0.80048	0	0	0.90999	0.0740058
Periodic tryptophan protein 2 homolog OS=Mus musculus GN=Pwp2 PE=1 SV=1	PWP2_MOUSE	2.0698	2.9934	1.5665	2.291	0.81504	0	2.7205	2.4876	1.601	0.79269	0	0	0.0808334
Cytoskeleton-associated protein 4 OS=Mus musculus GN=Ckap4 PE=2 SV=2	CKAP4_MOUSE	1.3799	0	0.78324	3.8184	0.81504	1.9342	2.7205	0.82919	3.2019	0.79269	0	0	0.0720486
Small ubiquitin-related modifier 1 OS=Mus musculus GN=Sumo1 PE=1 SV=1	SUMO1_MOUSE	1.3799	0.74835	0	0.76368	0	0	2.0403	1.6584	1.601	0.79269	0	0	0.0692308
Sorting and assembly machinery component 50 homolog OS=Mus musculus GN=Samm50 PE=1 SV=1	SAM50_MOUSE	1.3799	1.4967	3.1329	0	0	0	0.68011	1.6584	1.601	0.79269	0	0	0.0412457
Pericentrin OS=Mus musculus GN=Pcnt PE=1 SV=2	PCNT_MOUSE	1.3799	2.2451	2.3497	0	0	0	2.0403	0	1.601	0.79269	0	0	0.0608002
Sickle tail protein OS=Mus musculus GN=Skt PE=1 SV=1	SKT_MOUSE	2.0698	1.4967	2.3497	0	0	0	1.3602	1.6584	0	0.79269	0	0	0.0474324
Protein Shroom2 OS=Mus musculus GN=Shroom2 PE=1 SV=1	SHRM2_MOUSE	3.4497	6.7352	3.9162	0	0.81504	0	1.3602	0.82919	0	0.79269	0	0	0.0515434
Zinc finger protein ZIC 3 OS=Mus musculus GN=Zic3 PE=1 SV=2	ZIC3_MOUSE	6.8994	5.2385	3.1329	0	0	0.96709	0	0.82919	0	0.79269	0	0	0.0670277
Cytospin-A OS=Mus musculus GN=Specc1l PE=1 SV=1	CYTSA_MOUSE	2.0698	0.74835	2.3497	0	0	0	0.68011	0	0	0.79269	0	0	0.0646958
Transcription factor Sp3 OS=Mus musculus GN=Sp3 PE=1 SV=2	SP3_MOUSE	2.7597	2.9934	2.3497	0.76368	0	0	0	0	0	0.79269	0	0	0.0421641
Nucleolar protein 6 OS=Mus musculus GN=Nol6 PE=2 SV=2	NOL6_MOUSE	0.68994	0.74835	0.78324	0	0.81504	0.96709	2.7205	4.1459	1.601	0	0.75737	0	0.0598806
Lamin-B receptor OS=Mus musculus GN=Lbr PE=1 SV=2	LBR_MOUSE	0.68994	0	2.3497	0.76368	0	0.96709	2.7205	1.6584	3.2019	0	0.75737	0	0.0985894
Protein SEC13 homolog OS=Mus musculus GN=Sec13 PE=2 SV=3	SEC13_MOUSE	0.68994	2.2451	0.78324	0.76368	0	0	1.3602	2.4876	1.601	0	0.75737	0	0.0584337
Dolichyl-diphosphooligosaccharide--protein glycosyltransferase subunit 2 OS=Mus musculus GN=Rpn2 PE=2 SV=1	RPN2_MOUSE	1.3799	0.74835	1.5665	3.0547	2.4451	1.9342	1.3602	1.6584	2.4014	0	0.75737	0	0.0339952
Sentrin-specific protease 1 OS=Mus musculus GN=Senp1 PE=2 SV=1	SENP1_MOUSE	2.0698	2.9934	0.78324	0.76368	0	0.96709	1.3602	1.6584	1.601	0	0.75737	0	0.0452845
U3 small nucleolar ribonucleoprotein protein MPP10 OS=Mus musculus GN=Mphosph10 PE=1 SV=2	MPP10_MOUSE	0	0.74835	0	0	0	0	0.68011	1.6584	0.80048	0	0.75737	0	0.0987043
Elongation factor 2 OS=Mus musculus GN=Eef2 PE=1 SV=2	EF2_MOUSE	1.3799	2.2451	1.5665	0	0	0	1.3602	0.82919	0	0	0.75737	0	0.0350427
Uncharacterized protein OS=Mus musculus GN=C130039O16Rik PE=4 SV=1	E9Q2I4_MOUSE	8.9692	11.974	3.9162	0	0	0	0	0	0	0	0.75737	0	0.0254192
Putative uncharacterized protein (Fragment) OS=Mus musculus GN=Spnb2 PE=2 SV=1	Q3TZN6_MOUSE	16.558	17.212	18.014	0	0	0	11.562	12.438	6.4039	0	0	0	0.0137809
Uncharacterized protein OS=Mus musculus GN=Myo1e PE=4 SV=1	E9Q634_MOUSE	4.1396	4.4901	4.6994	0	0	0	4.7608	4.1459	3.2019	0	0	0	0.0235371
Putative uncharacterized protein (Fragment) OS=Mus musculus GN=Heatr1 PE=2 SV=1	Q3V1X6_MOUSE	4.1396	2.9934	2.3497	3.0547	0.81504	0.96709	3.4006	5.8043	1.601	0	0	0	0.0508886
PBK1 OS=Mus musculus domesticus GN=Rsl1d1 PE=2 SV=1	Q1PG84_MOUSE	1.3799	2.2451	2.3497	1.5274	0	0	4.0807	0.82919	4.8029	0	0	0	0.0568861
Far upstream element (FUSE) binding protein 3 OS=Mus musculus GN=Fubp3 PE=4 SV=1	A2AJ72_MOUSE	1.3799	0	0.78324	0	0	0	4.0807	0.82919	1.601	0	0	0	0.0325382
Protein LYRIC OS=Mus musculus GN=Mtdh PE=1 SV=1	LYRIC_MOUSE	0.68994	0	0.78324	0	0	0	2.0403	1.6584	2.4014	0	0	0	0.0236573
Cellular nucleic acid-binding protein OS=Mus musculus GN=Cnbp PE=2 SV=2	CNBP_MOUSE	0	0	0	0	0	0	2.7205	0	3.2019	0	0	0	0.087887
Guanine nucleotide-binding protein G(i) subunit alpha-2 OS=Mus musculus GN=Gnai2 PE=1 SV=5	GNAI2_MOUSE	2.0698	0.74835	2.3497	0	0	0	1.3602	3.3168	0.80048	0	0	0	0.0235371
Cingulin OS=Mus musculus GN=Cgn PE=1 SV=1	CING_MOUSE	6.8994	3.7418	3.1329	0	0	0	2.0403	2.4876	0.80048	0	0	0	0.0137809
Heat shock protein HSP 90-alpha OS=Mus musculus GN=Hsp90aa1 PE=1 SV=4	HS90A_MOUSE	3.4497	2.2451	3.9162	0	2.4451	0	1.3602	3.3168	0	0	0	0	0.0851409
F-actin-capping protein subunit alpha-1 OS=Mus musculus GN=Capza1 PE=1 SV=4	CAZA1_MOUSE	3.4497	0.74835	3.9162	0	0	0	2.0403	0	2.4014	0	0	0	0.0421641
U4/U6.U5 tri-snRNP-associated protein 2 OS=Mus musculus GN=Usp39 PE=2 SV=2	SNUT2_MOUSE	0	2.2451	0.78324	0	0	0	1.3602	0.82919	1.601	0	0	0	0.0515213
Ribosomal RNA small subunit methyltransferase NEP1 OS=Mus musculus GN=Emg1 PE=1 SV=1	NEP1_MOUSE	0.68994	0.74835	1.5665	0.76368	0	0	0.68011	1.6584	0.80048	0	0	0	0.0801523
AHNAK (Fragment) OS=Mus musculus GN=Ahnak PE=2 SV=1	Q6UL10_MOUSE	0.68994	0.74835	0.78324	0.76368	0	0	0.68011	0.82919	1.601	0	0	0	0.0744984
NADH dehydrogenase [ubiquinone] 1 alpha subcomplex subunit 9, mitochondrial OS=Mus musculus GN=Ndufa9 PE=1 SV=2	NDUA9_MOUSE	0	0	0	0	0	0	0.68011	0.82919	1.601	0	0	0	0.013249
CCAAT/enhancer-binding protein zeta OS=Mus musculus GN=Cebpz PE=2 SV=2	CEBPZ_MOUSE	0	0	0.78324	0.76368	0	0	1.3602	0.82919	0.80048	0	0	0	0.0421641
Cytospin-B OS=Mus musculus GN=Specc1 PE=1 SV=2	CYTSB_MOUSE	1.3799	2.2451	1.5665	0	0	0	0.68011	1.6584	0	0	0	0	0.0421641
Tyrosine-protein kinase Yes OS=Mus musculus GN=Yes1 PE=1 SV=3	YES_MOUSE	2.0698	1.4967	0.78324	0	0.81504	0.96709	0.68011	0.82919	0.80048	0	0	0	0.0974479
Cleavage and polyadenylation specificity factor subunit 3 OS=Mus musculus GN=Cpsf3 PE=1 SV=2	CPSF3_MOUSE	0	0	0.78324	0.76368	0	0	0.68011	0.82919	0.80048	0	0	0	0.0987043
RNA binding motif protein 28 OS=Mus musculus GN=Rbm28 PE=2 SV=1	Q8R2W6_MOUSE	0	0	0	0	0	0	0.68011	0	1.601	0	0	0	0.087887
Zinc finger CCCH domain-containing protein 18 OS=Mus musculus GN=Zc3h18 PE=1 SV=1	ZCH18_MOUSE	0	0	0	0	0	0	1.3602	0	0.80048	0	0	0	0.087887
Signal-induced proliferation-associated 1-like protein 1 OS=Mus musculus GN=Sipa1l1 PE=1 SV=2	SI1L1_MOUSE	2.7597	1.4967	0.78324	0	0.81504	0	0.68011	0.82919	0	0	0	0	0.0851409
Unconventional myosin-XIX OS=Mus musculus GN=Myo19 PE=2 SV=1	MYO19_MOUSE	2.0698	1.4967	1.5665	0	0	0	0.68011	0.82919	0	0	0	0	0.0236573
Lysine--tRNA ligase OS=Mus musculus GN=Kars PE=1 SV=1	SYK_MOUSE	0.68994	1.4967	0.78324	0	0	0	0.68011	0.82919	0	0	0	0	0.0421641
UDP-N-acetylglucosamine--peptide N-acetylglucosaminyltransferase 110 kDa subunit OS=Mus musculus GN=Ogt PE=1 SV=2	OGT1_MOUSE	2.0698	2.2451	0.78324	0.76368	0.81504	0	0	0.82919	0	0	0	0	0.0931568
T-complex protein 1 subunit zeta OS=Mus musculus GN=Cct6a PE=1 SV=3	TCPZ_MOUSE	0.68994	0.74835	0.78324	0	0	0	0	0	0.80048	0	0	0	0.0821718
Putative uncharacterized protein (Fragment) OS=Mus musculus PE=2 SV=1	Q3UT63_MOUSE	0.68994	0.74835	0.78324	0	0	0	0	0	0.80048	0	0	0	0.0821718
Alpha-internexin OS=Mus musculus GN=Ina PE=1 SV=2	AINX_MOUSE	2.0698	2.2451	1.5665	0	0	0	0.68011	0	0	0	0	0	0.0254192
LIM domain only 7 OS=Mus musculus GN=Lmo7 PE=2 SV=1	A0T1J8_MOUSE	1.3799	0.74835	0.78324	0	0	0	0.68011	0	0	0	0	0	0.0254192
N-glycosylase/DNA lyase OS=Mus musculus GN=Ogg1 PE=2 SV=2	OGG1_MOUSE	0	0	0	2.291	1.6301	0.96709	0	0	0	0	0	0	0.013249
DNA annealing helicase and endonuclease ZRANB3 OS=Mus musculus GN=Zranb3 PE=1 SV=1	ZRAB3_MOUSE	0	0	0	2.291	2.4451	0	0	0	0	0	0	0	0.087887
Uncharacterized protein OS=Mus musculus GN=Gm6871 PE=4 SV=1	E9Q375_MOUSE	0	0	0	1.5274	2.4451	0	0	0	0	0	0	0	0.087887
Protein BANP OS=Mus musculus GN=Banp PE=1 SV=1	BANP_MOUSE	4.8295	2.9934	2.3497	1.5274	0.81504	0.96709	0	0	0	0	0	0	0.0137809
Developmental pluripotency-associated protein 4 OS=Mus musculus GN=Dppa4 PE=1 SV=2	DPPA4_MOUSE	1.3799	0.74835	0.78324	1.5274	0	0.96709	0	0	0	0	0	0	0.0646958
GCN1 general control of amino-acid synthesis 1-like 1 (Yeast) OS=Mus musculus GN=Gcn1l1 PE=2 SV=1	B2RWW6_MOUSE	0.68994	0.74835	0.78324	1.5274	0	0	0	0	0	0	0	0	0.0821718
Nuclear respiratory factor 1 OS=Mus musculus GN=Nrf1 PE=2 SV=2	NRF1_MOUSE	1.3799	0.74835	2.3497	0.76368	0	0	0	0	0	0	0	0	0.0402857
Upstream stimulatory factor 1 OS=Mus musculus GN=Usf1 PE=2 SV=1	USF1_MOUSE	10.349	8.9802	12.532	0	0	0	0	0	0	0	0	0	0.013249
Uncharacterized protein OS=Mus musculus GN=Zbtb2 PE=2 SV=1	Q3V3W4_MOUSE	8.2792	9.7286	6.2659	0	0	0	0	0	0	0	0	0	0.013249
Putative uncharacterized protein OS=Mus musculus GN=Tcfap4 PE=2 SV=1	Q8BWA4_MOUSE	7.5893	4.4901	9.3988	0	0	0	0	0	0	0	0	0	0.013249
Zinc finger protein 161 OS=Mus musculus GN=Zfp161 PE=2 SV=1	ZF161_MOUSE	6.8994	6.7352	7.0491	0	0	0	0	0	0	0	0	0	0.013249
Upstream stimulatory factor 2 OS=Mus musculus GN=Usf2 PE=1 SV=1	USF2_MOUSE	7.5893	4.4901	5.4827	0	0	0	0	0	0	0	0	0	0.013249
Uncharacterized protein OS=Mus musculus GN=Samd1 PE=4 SV=1	D3YXK1_MOUSE	7.5893	3.7418	2.3497	0	0	0	0	0	0	0	0	0	0.013249
Zinc finger protein GLI2 OS=Mus musculus GN=Gli2 PE=1 SV=2	GLI2_MOUSE	4.1396	5.2385	3.1329	0	0	0	0	0	0	0	0	0	0.013249
Aryl hydrocarbon receptor nuclear translocator OS=Mus musculus GN=Arnt PE=1 SV=3	ARNT_MOUSE	4.8295	2.2451	2.3497	0	0	0	0	0	0	0	0	0	0.013249
CXXC-type zinc finger protein 5 OS=Mus musculus GN=Cxxc5 PE=2 SV=1	CXXC5_MOUSE	4.1396	0	3.1329	0	0	0	0	0	0	0	0	0	0.087887
Coiled-coil domain-containing protein KIAA1826 homolog OS=Mus musculus PE=2 SV=1	K1826_MOUSE	3.4497	2.2451	1.5665	0	0	0	0	0	0	0	0	0	0.013249
Filamin-B OS=Mus musculus GN=Flnb PE=1 SV=3	FLNB_MOUSE	3.4497	0	2.3497	0	0	0	0	0	0	0	0	0	0.087887
Protein cordon-bleu OS=Mus musculus GN=Cobl PE=1 SV=1	COBL_MOUSE	2.0698	1.4967	0.78324	0	0	0	0	0	0	0	0	0	0.013249
Lysine-specific demethylase 2B OS=Mus musculus GN=Kdm2b PE=1 SV=1	KDM2B_MOUSE	2.7597	0.74835	0.78324	0	0	0	0	0	0	0	0	0	0.013249
Ladinin-1 OS=Mus musculus GN=Lad1 PE=1 SV=1	LAD1_MOUSE	2.0698	0	1.5665	0	0	0	0	0	0	0	0	0	0.087887
Zinc finger protein 639 OS=Mus musculus GN=Znf639 PE=2 SV=1	ZN639_MOUSE	2.7597	0.74835	0	0	0	0	0	0	0	0	0	0	0.087887
Deoxynucleotidyltransferase terminal-interacting protein 1 OS=Mus musculus GN=Dnttip1 PE=2 SV=1	TDIF1_MOUSE	1.3799	0	1.5665	0	0	0	0	0	0	0	0	0	0.087887
Zinc finger protein 131 OS=Mus musculus GN=Znf131 PE=2 SV=1	ZN131_MOUSE	2.0698	0	0.78324	0	0	0	0	0	0	0	0	0	0.087887
Metal-response element-binding transcription factor 2 OS=Mus musculus GN=Mtf2 PE=1 SV=2	MTF2_MOUSE	0.68994	0	1.5665	0	0	0	0	0	0	0	0	0	0.087887
Lethal(3)malignant brain tumor-like protein 3 OS=Mus musculus GN=L3mbtl3 PE=1 SV=1	LMBL3_MOUSE	1.3799	0.74835	0	0	0	0	0	0	0	0	0	0	0.087887

## Sheet: Pax6
PAX6 probe
Identified Proteins	Accession Number	C - 1	C - 2	C - 3	5mC - 1	5mC - 2	5mC - 3	5hmC - 1	5hmC - 2	5hmC - 3	5fC - 1	5fC - 2	5fC - 3	p-value
Poly (ADP-ribose) polymerase family, member 1 OS=Mus musculus GN=Parp1 PE=2 SV=1	Q921K2_MOUSE	203.27	185.03	160.07	234.14	207.25	201.35	214.44	217.44	238.39	278.52	214.44	258.63	0.0602471
DNA ligase OS=Mus musculus GN=Lig3 PE=2 SV=1	Q80ZH7_MOUSE	97.016	75.332	58.089	130.68	124.63	123.05	134.96	151.77	139.92	119.12	99.075	109.54	0.0155644
DNA topoisomerase 1 OS=Mus musculus GN=Top1 PE=1 SV=2	TOP1_MOUSE	66.217	62.116	83.906	61.712	60.216	48.939	58.482	62.75	67.37	57.045	50.216	54.769	0.0656392
Lamina-associated polypeptide 2, isoforms alpha/zeta OS=Mus musculus GN=Tmpo PE=1 SV=4	LAP2A_MOUSE	38.498	26.432	20.654	58.082	39.21	40.549	44.986	45.239	46.641	58.723	40.716	56.29	0.0702811
ATP synthase subunit alpha, mitochondrial OS=Mus musculus GN=Atp5a1 PE=1 SV=1	ATPA_MOUSE	15.399	33.04	11.618	29.041	23.806	32.16	34.49	40.861	41.459	35.234	48.859	44.119	0.0329016
DNA repair protein XRCC1 OS=Mus musculus GN=Xrcc1 PE=1 SV=2	XRCC1_MOUSE	30.799	29.076	24.526	45.377	44.812	40.549	43.487	45.239	50.096	48.656	38.001	39.555	0.0702811
ATP synthase subunit beta, mitochondrial OS=Mus musculus GN=Atp5b PE=1 SV=2	ATPB_MOUSE	13.859	34.362	7.7452	27.226	21.005	32.16	35.989	33.564	36.276	36.912	48.859	39.555	0.0329016
DNA topoisomerase 3-alpha OS=Mus musculus GN=Top3a PE=1 SV=1	TOP3A_MOUSE	46.198	42.292	30.981	19.966	32.208	23.77	16.495	23.349	19.002	36.912	38.001	47.162	0.0405284
Heterogeneous nuclear ribonucleoprotein D0 OS=Mus musculus GN=Hnrnpd PE=1 SV=2	HNRPD_MOUSE	27.719	17.181	15.49	7.2603	14.004	13.982	14.995	14.593	12.092	45.301	38.001	38.034	0.0216228
Single-stranded DNA binding protein 1 OS=Mus musculus GN=Ssbp1 PE=2 SV=1	Q8R2K3_MOUSE	29.259	22.468	21.945	36.301	29.408	27.965	29.991	30.645	31.094	38.59	35.287	41.076	0.0434351
DNA ligase OS=Mus musculus GN=Lig3 PE=2 SV=1	Q3UC82_MOUSE	0	0	0	0	124.63	0	134.96	151.77	139.92	0	0	111.06	0.0421641
Polymerase delta-interacting protein 3 OS=Mus musculus GN=Poldip3 PE=2 SV=1	PDIP3_MOUSE	24.639	25.111	21.945	30.856	23.806	23.77	29.991	26.268	25.912	40.267	32.573	36.512	0.0498705
Bifunctional polynucleotide phosphatase/kinase OS=Mus musculus GN=Pnkp PE=1 SV=2	PNKP_MOUSE	24.639	19.824	10.327	27.226	43.411	36.354	34.49	49.617	46.641	36.912	29.858	34.991	0.0656392
Elongation factor 1-alpha 1 OS=Mus musculus GN=Eef1a1 PE=1 SV=3	EF1A1_MOUSE	26.179	23.789	21.945	32.671	25.207	22.372	28.491	29.186	32.821	35.234	28.501	34.991	0.0823792
Heterogeneous nuclear ribonucleoprotein A1 OS=Mus musculus GN=Hnrnpa1 PE=1 SV=2	ROA1_MOUSE	16.939	21.146	23.236	19.966	22.406	20.974	17.995	21.89	20.729	33.556	28.501	30.427	0.0943258
Activated RNA polymerase II transcriptional coactivator p15 OS=Mus musculus GN=Sub1 PE=1 SV=3	TCP4_MOUSE	13.859	10.573	9.036	19.966	15.404	15.381	16.495	14.593	13.82	38.59	25.787	27.384	0.0273138
Sal-like protein 4 OS=Mus musculus GN=Sall4 PE=1 SV=2	SALL4_MOUSE	63.137	42.292	33.562	114.35	119.03	103.47	73.478	83.181	86.372	33.556	23.072	33.47	0.0155644
Heterogeneous nuclear ribonucleoprotein A/B OS=Mus musculus GN=Hnrnpab PE=1 SV=1	ROAA_MOUSE	10.78	14.538	15.49	9.0753	9.8025	12.584	13.496	11.674	10.365	31.878	25.787	28.906	0.0444484
Lamina-associated polypeptide 2, isoforms beta/delta/epsilon/gamma OS=Mus musculus GN=Tmpo PE=1 SV=4	LAP2B_MOUSE	18.479	13.216	15.49	32.671	19.605	20.974	25.492	18.971	25.912	30.201	23.072	31.948	0.0752397
Uncharacterized protein OS=Mus musculus GN=Zfp462 PE=4 SV=1	B1AWL2_MOUSE	75.457	59.473	45.18	32.671	29.408	29.363	43.487	52.535	48.369	21.812	24.429	33.47	0.0329016
Uncharacterized protein C3orf63 homolog OS=Mus musculus GN=D14Abb1e PE=2 SV=2	CC063_MOUSE	18.479	13.216	10.327	16.336	19.605	19.575	19.494	16.052	8.6372	26.845	24.429	27.384	0.0434351
Uncharacterized protein OS=Mus musculus GN=Foxp1 PE=4 SV=1	D3Z6Q3_MOUSE	0	0	0	0	1.4004	0	0	0	0	25.167	24.429	25.863	0.0254192
DNA polymerase beta OS=Mus musculus GN=Polb PE=2 SV=3	DPOLB_MOUSE	15.399	13.216	3.8726	34.486	33.609	36.354	20.994	29.186	22.457	23.489	24.429	25.863	0.0237441
Protein RCC2 OS=Mus musculus GN=Rcc2 PE=2 SV=1	RCC2_MOUSE	3.0799	7.9297	1.2909	5.4452	11.203	9.7877	20.994	10.215	13.82	26.845	19.001	27.384	0.0286168
DNA mismatch repair protein Msh6 OS=Mus musculus GN=Msh6 PE=1 SV=3	MSH6_MOUSE	49.278	48.9	40.017	43.562	40.61	36.354	73.478	68.588	74.28	15.1	19.001	36.512	0.0273138
Nucleolar protein 56 OS=Mus musculus GN=Nop56 PE=1 SV=2	NOP56_MOUSE	12.319	15.859	36.144	7.2603	14.004	9.7877	14.995	16.052	13.82	25.167	21.715	16.735	0.0922251
Aprataxin OS=Mus musculus GN=Aptx PE=2 SV=2	APTX_MOUSE	10.78	10.573	2.5817	18.151	21.005	20.974	25.492	27.727	24.184	20.134	20.358	22.82	0.0248799
Poly(U)-binding-splicing factor PUF60 OS=Mus musculus GN=Puf60 PE=2 SV=2	PUF60_MOUSE	13.859	15.859	14.199	21.781	19.605	19.575	22.493	16.052	17.274	25.167	16.286	18.256	0.0823792
Transcription factor A, mitochondrial OS=Mus musculus GN=Tfam PE=1 SV=2	TFAM_MOUSE	30.799	15.859	18.072	12.705	8.4022	12.584	14.995	10.215	8.6372	18.456	16.286	21.299	0.0396024
Uncharacterized protein OS=Mus musculus GN=Foxp4 PE=4 SV=1	D3Z726_MOUSE	0	0	0	0	0	0	0	0	0	15.1	17.643	22.82	0.013249
Replication protein A 14 kDa subunit OS=Mus musculus GN=Rpa3 PE=2 SV=1	RFA3_MOUSE	12.319	10.573	11.618	12.705	11.203	11.186	13.496	14.593	13.82	20.134	14.929	16.735	0.0248799
Ribosomal biogenesis protein LAS1L OS=Mus musculus GN=Las1l PE=1 SV=1	LAS1L_MOUSE	4.6198	3.9649	1.2909	10.89	16.804	4.1947	14.995	2.9186	12.092	18.456	12.215	19.778	0.0986657
Uncharacterized protein OS=Mus musculus GN=Hnrnpa0 PE=2 SV=1	Q9CX86_MOUSE	7.6997	6.6081	10.327	3.6301	4.2011	9.7877	7.4977	5.8372	5.1823	13.422	16.286	18.256	0.0534272
Periphilin-1 OS=Mus musculus GN=Pphln1 PE=1 SV=1	PPHLN_MOUSE	12.319	9.2513	11.618	10.89	11.203	8.3895	13.496	11.674	8.6372	16.778	16.286	13.692	0.0656392
High mobility group protein B2 OS=Mus musculus GN=Hmgb2 PE=1 SV=3	HMGB2_MOUSE	4.6198	10.573	0	0	4.2011	6.9912	1.4995	4.3779	6.9098	15.1	19.001	12.171	0.0949986
MCG17387, isoform CRA_a OS=Mus musculus GN=Rplp0 PE=2 SV=1	Q5FWB6_MOUSE	7.6997	11.895	9.036	10.89	11.203	12.584	13.496	14.593	15.547	15.1	16.286	12.171	0.048737
Collagen alpha-1(XVIII) chain OS=Mus musculus GN=Col18a1 PE=1 SV=4	COIA1_MOUSE	10.78	6.6081	6.4543	10.89	9.8025	9.7877	14.995	13.134	10.365	18.456	10.858	13.692	0.0922251
Putative uncharacterized protein OS=Mus musculus GN=Nolc1 PE=2 SV=1	Q3UI16_MOUSE	10.78	10.573	11.618	3.6301	8.4022	6.9912	14.995	7.2965	5.1823	11.745	12.215	16.735	0.0922251
Telomere-associated protein RIF1 OS=Mus musculus GN=Rif1 PE=1 SV=2	RIF1_MOUSE	24.639	26.432	21.945	23.596	16.804	20.974	22.493	17.512	15.547	10.067	12.215	18.256	0.0922251
DNA-3-methyladenine glycosylase OS=Mus musculus GN=Mpg PE=2 SV=3	3MG_MOUSE	0	0	0	0	0	0	0	0	0	13.422	12.215	13.692	0.013249
Polyadenylate-binding protein 1 OS=Mus musculus GN=Pabpc1 PE=1 SV=2	PABP1_MOUSE	4.6198	10.573	5.1634	14.521	12.603	12.584	8.9973	8.7559	5.1823	15.1	10.858	9.1281	0.0534272
Hypermethylated in cancer 2 protein OS=Mus musculus GN=Hic2 PE=2 SV=4	HIC2_MOUSE	23.099	18.503	14.199	10.89	12.603	11.186	8.9973	10.215	8.6372	13.422	10.858	10.649	0.0237441
Splicing factor U2AF 35 kDa subunit OS=Mus musculus GN=U2af1 PE=1 SV=4	U2AF1_MOUSE	7.6997	5.2865	6.4543	12.705	8.4022	6.9912	8.9973	7.2965	8.6372	11.745	12.215	10.649	0.0986657
Cellular nucleic acid-binding protein OS=Mus musculus GN=Cnbp PE=2 SV=2	CNBP_MOUSE	0	2.6432	0	0	5.6014	5.593	1.4995	4.3779	5.1823	10.067	13.572	10.649	0.0508886
Uncharacterized protein (Fragment) OS=Mus musculus GN=Zbtb40 PE=4 SV=1	F7BLR0_MOUSE	3.0799	2.6432	2.5817	7.2603	11.203	9.7877	4.4986	2.9186	1.7274	10.067	9.5003	12.171	0.0378118
RNA-binding protein FUS OS=Mus musculus GN=Fus PE=2 SV=1	FUS_MOUSE	0	2.6432	2.5817	0	1.4004	2.7965	4.4986	1.4593	3.4549	10.067	6.7859	10.649	0.0537075
Serine/arginine-rich splicing factor 3 OS=Mus musculus GN=Srsf3 PE=1 SV=1	SRSF3_MOUSE	4.6198	3.9649	3.8726	5.4452	4.2011	5.593	8.9973	5.8372	8.6372	8.389	6.7859	12.171	0.0299805
MCG127283 OS=Mus musculus GN=Foxi3 PE=4 SV=2	D3Z120_MOUSE	0	0	0	0	0	0	0	0	0	10.067	8.1431	9.1281	0.013249
Putative RNA-binding protein 3 OS=Mus musculus GN=Rbm3 PE=1 SV=1	RBM3_MOUSE	0	3.9649	0	0	1.4004	2.7965	0	0	0	11.745	9.5003	6.0854	0.0444198
Histone deacetylase 1 OS=Mus musculus GN=Hdac1 PE=1 SV=1	HDAC1_MOUSE	24.639	15.859	12.909	21.781	29.408	27.965	14.995	13.134	10.365	8.389	9.5003	7.6067	0.0273138
Cyclic AMP-dependent transcription factor ATF-2 OS=Mus musculus GN=Atf2 PE=1 SV=2	ATF2_MOUSE	3.0799	1.3216	0	7.2603	9.8025	8.3895	4.4986	1.4593	3.4549	8.389	9.5003	7.6067	0.0299805
Heterogeneous nuclear ribonucleoprotein K OS=Mus musculus GN=Hnrnpk PE=1 SV=1	HNRPK_MOUSE	0	6.6081	5.1634	0	0	1.3982	1.4995	0	0	8.389	12.215	4.564	0.0883377
MKIAA1803 protein (Fragment) OS=Mus musculus GN=Zfp462 PE=2 SV=1	Q69ZA0_MOUSE	29.259	23.789	20.654	16.336	14.004	11.186	17.995	23.349	22.457	0	9.5003	13.692	0.0260691
Uncharacterized protein (Fragment) OS=Mus musculus GN=Zfp936 PE=4 SV=1	F6QN44_MOUSE	1.5399	2.6432	0	5.4452	8.4022	4.1947	5.9982	4.3779	0	8.389	6.7859	7.6067	0.0757206
Cold-inducible RNA-binding protein OS=Mus musculus GN=Cirbp PE=1 SV=1	CIRBP_MOUSE	6.1597	5.2865	1.2909	3.6301	4.2011	4.1947	2.9991	4.3779	1.7274	8.389	6.7859	7.6067	0.0823792
Uncharacterized protein (Fragment) OS=Mus musculus GN=Wiz PE=4 SV=1	F6ZBR8_MOUSE	20.019	21.146	15.49	5.4452	9.8025	6.9912	10.497	13.134	10.365	10.067	8.1431	4.564	0.0248799
Poly [ADP-ribose] polymerase 2 OS=Mus musculus GN=Parp2 PE=1 SV=3	PARP2_MOUSE	12.319	6.6081	5.1634	21.781	23.806	13.982	22.493	20.43	20.729	5.0334	6.7859	10.649	0.0396024
Barrier-to-autointegration factor OS=Mus musculus GN=Banf1 PE=1 SV=1	BAF_MOUSE	3.0799	2.6432	3.8726	9.0753	4.2011	8.3895	4.4986	5.8372	5.1823	8.389	5.4288	7.6067	0.0656392
Forkhead box protein K1 OS=Mus musculus GN=Foxk1 PE=1 SV=2	FOXK1_MOUSE	0	1.3216	0	0	0	0	0	0	0	6.7112	5.4288	9.1281	0.0254192
WD repeat-containing protein 18 OS=Mus musculus GN=Wdr18 PE=1 SV=1	WDR18_MOUSE	0	0	0	1.8151	0	1.3982	0	0	0	5.0334	6.7859	9.1281	0.0236573
Nucleolar RNA helicase 2 OS=Mus musculus GN=Ddx21 PE=1 SV=3	DDX21_MOUSE	12.319	10.573	24.526	3.6301	4.2011	6.9912	8.9973	7.2965	5.1823	5.0334	12.215	3.0427	0.0943258
Box C/D snoRNA protein 1 OS=Mus musculus GN=Znhit6 PE=2 SV=2	BCD1_MOUSE	4.6198	3.9649	1.2909	1.8151	2.8007	5.593	5.9982	7.2965	6.9098	6.7112	4.0716	9.1281	0.0823792
Recombining binding protein suppressor of hairless OS=Mus musculus GN=Rbpj PE=1 SV=1	SUH_MOUSE	12.319	6.6081	6.4543	27.226	22.406	18.177	8.9973	14.593	6.9098	8.389	2.7144	7.6067	0.0656392
Protein lin-28 homolog A OS=Mus musculus GN=Lin28a PE=1 SV=1	LN28A_MOUSE	0	1.3216	2.5817	0	2.8007	1.3982	0	1.4593	0	6.7112	5.4288	6.0854	0.0762142
Importin subunit alpha-2 OS=Mus musculus GN=Kpna2 PE=1 SV=2	IMA2_MOUSE	3.0799	5.2865	7.7452	1.8151	4.2011	4.1947	2.9991	1.4593	1.7274	3.3556	9.5003	4.564	0.0861896
DNA polymerase subunit gamma-2, mitochondrial OS=Mus musculus GN=Polg2 PE=1 SV=2	DPOG2_MOUSE	0	0	0	0	2.8007	1.3982	1.4995	0	1.7274	6.7112	4.0716	6.0854	0.0422825
Activating transcription factor 7, isoform CRA_a OS=Mus musculus GN=Atf7 PE=2 SV=1	Q3TZR9_MOUSE	0	0	0	5.4452	8.4022	2.7965	0	1.4593	0	5.0334	5.4288	6.0854	0.0283723
RNA-binding motif, single-stranded-interacting protein 1 OS=Mus musculus GN=Rbms1 PE=2 SV=1	RBMS1_MOUSE	0	0	0	0	0	0	0	0	0	6.7112	4.0716	4.564	0.013249
F-box/WD repeat-containing protein 11 OS=Mus musculus GN=Fbxw11 PE=1 SV=1	FBW1B_MOUSE	24.639	14.538	7.7452	16.336	15.404	20.974	26.992	21.89	17.274	8.389	0	6.0854	0.0718978
Estrogen related receptor, beta OS=Mus musculus GN=Esrrb PE=2 SV=2	A2RTQ7_MOUSE	61.597	56.83	49.053	59.897	57.415	57.328	28.491	39.401	36.276	5.0334	4.0716	4.564	0.0237441
Zinc finger protein 512 OS=Mus musculus GN=Znf512 PE=2 SV=2	ZN512_MOUSE	4.6198	5.2865	10.327	3.6301	2.8007	4.1947	2.9991	4.3779	3.4549	5.0334	4.0716	4.564	0.0546667
Proline-, glutamic acid- and leucine-rich protein 1 OS=Mus musculus GN=Pelp1 PE=1 SV=2	PELP1_MOUSE	0	0	2.5817	0	2.8007	1.3982	1.4995	0	0	3.3556	5.4288	3.0427	0.0692308
Zinc finger and SCAN domain-containing protein 12 OS=Mus musculus GN=Zscan12 PE=2 SV=2	ZSC12_MOUSE	0	1.3216	0	0	2.8007	1.3982	1.4995	1.4593	0	5.0334	2.7144	3.0427	0.0827413
NADH dehydrogenase [ubiquinone] 1 alpha subcomplex subunit 4 OS=Mus musculus GN=Ndufa4 PE=1 SV=2	NDUA4_MOUSE	4.6198	6.6081	3.8726	3.6301	4.2011	4.1947	5.9982	4.3779	6.9098	3.3556	4.0716	3.0427	0.0702811
Cyclic AMP-responsive element-binding protein 1 OS=Mus musculus GN=Creb1 PE=1 SV=1	CREB1_MOUSE	12.319	6.6081	5.1634	3.6301	2.8007	4.1947	1.4995	1.4593	0	3.3556	4.0716	3.0427	0.0248799
Menin OS=Mus musculus GN=Men1 PE=1 SV=2	MEN1_MOUSE	15.399	9.2513	5.1634	0	2.8007	2.7965	2.9991	8.7559	0	3.3556	1.3572	4.564	0.0993839
Replication factor C subunit 5 OS=Mus musculus GN=Rfc5 PE=2 SV=1	RFC5_MOUSE	6.1597	3.9649	3.8726	7.2603	14.004	16.779	5.9982	7.2965	5.1823	3.3556	2.7144	3.0427	0.0273138
Origin recognition complex subunit 3 OS=Mus musculus GN=Orc3 PE=1 SV=1	ORC3_MOUSE	0	1.3216	1.2909	1.8151	2.8007	2.7965	2.9991	1.4593	1.7274	3.3556	2.7144	3.0427	0.0498705
Cyclic AMP-dependent transcription factor ATF-1 OS=Mus musculus GN=Atf1 PE=1 SV=1	ATF1_MOUSE	3.0799	3.9649	2.5817	3.6301	2.8007	2.7965	0	0	0	3.3556	2.7144	3.0427	0.0948846
RuvB-like 2 OS=Mus musculus GN=Ruvbl2 PE=2 SV=3	RUVB2_MOUSE	12.319	13.216	3.8726	3.6301	2.8007	1.3982	0	0	0	3.3556	2.7144	3.0427	0.0234195
Euchromatic histone lysine N-methyltransferase 2 OS=Mus musculus GN=Ehmt2 PE=3 SV=1	A2CG73_MOUSE	21.559	14.538	21.945	0	1.4004	2.7965	11.996	13.134	6.9098	0	2.7144	6.0854	0.0240833
SAP domain-containing ribonucleoprotein OS=Mus musculus GN=Sarnp PE=1 SV=3	SARNP_MOUSE	0	1.3216	0	0	0	0	0	0	0	1.6778	5.4288	1.5213	0.0254192
Transcription factor jun-D OS=Mus musculus GN=Jund PE=1 SV=1	JUND_MOUSE	0	0	0	1.8151	5.6014	2.7965	0	0	0	1.6778	1.3572	4.564	0.0200556
Histone-binding protein RBBP4 OS=Mus musculus GN=Rbbp4 PE=1 SV=5	RBBP4_MOUSE	16.939	14.538	11.618	14.521	16.804	19.575	7.4977	13.134	10.365	3.3556	2.7144	1.5213	0.0306861
Eukaryotic translation initiation factor 2 subunit 2 OS=Mus musculus GN=Eif2s2 PE=1 SV=1	IF2B_MOUSE	0	0	0	1.8151	0	2.7965	1.4995	1.4593	1.7274	3.3556	2.7144	1.5213	0.0908609
Serine/threonine-protein kinase VRK1 OS=Mus musculus GN=Vrk1 PE=1 SV=2	VRK1_MOUSE	0	0	0	1.8151	0	1.3982	0	0	0	3.3556	2.7144	1.5213	0.0325382
U1 small nuclear ribonucleoprotein A OS=Mus musculus GN=Snrpa PE=2 SV=3	SNRPA_MOUSE	0	1.3216	1.2909	0	0	2.7965	0	0	0	3.3556	2.7144	1.5213	0.09681
Chromobox homolog 3 (Drosophila HP1 gamma) OS=Mus musculus GN=Cbx3 PE=2 SV=1	Q32P00_MOUSE	10.78	6.6081	14.199	1.8151	1.4004	4.1947	1.4995	5.8372	3.4549	1.6778	2.7144	3.0427	0.0861896
Forkhead box protein K2 OS=Mus musculus GN=Foxk2 PE=2 SV=3	FOXK2_MOUSE	0	0	0	0	0	0	0	0	0	3.3556	4.0716	0	0.087887
U2 small nuclear ribonucleoprotein A' OS=Mus musculus GN=Snrpa1 PE=1 SV=2	RU2A_MOUSE	0	1.3216	1.2909	0	0	0	0	0	0	1.6778	4.0716	1.5213	0.0236573
Cysteine and glycine-rich protein 2 OS=Mus musculus GN=Csrp2 PE=1 SV=3	CSRP2_MOUSE	0	0	0	0	0	0	0	0	0	1.6778	5.4288	0	0.087887
WD repeat-containing protein 5 OS=Mus musculus GN=Wdr5 PE=1 SV=1	WDR5_MOUSE	10.78	9.2513	10.327	0	5.6014	4.1947	7.4977	7.2965	0	1.6778	1.3572	3.0427	0.0783504
Mitochondrial import receptor subunit TOM20 homolog OS=Mus musculus GN=Tomm20 PE=1 SV=1	TOM20_MOUSE	0	1.3216	1.2909	1.8151	1.4004	4.1947	1.4995	1.4593	1.7274	1.6778	1.3572	3.0427	0.0861896
POZ (BTB) and AT hook containing zinc finger 1 OS=Mus musculus GN=Patz1 PE=2 SV=1	Q5NBY9_MOUSE	9.2396	3.9649	5.1634	0	0	0	0	0	0	1.6778	1.3572	3.0427	0.0137809
Uncharacterized protein OS=Mus musculus GN=Nsd1 PE=3 SV=1	E9QAE4_MOUSE	33.878	21.146	12.909	9.0753	25.207	19.575	11.996	13.134	8.6372	0	1.3572	4.564	0.0498705
Transcription factor AP-2 gamma OS=Mus musculus GN=Tfap2c PE=1 SV=2	AP2C_MOUSE	33.878	22.468	20.654	27.226	23.806	20.974	25.492	29.186	25.912	1.6778	2.7144	1.5213	0.0769664
Heat shock protein HSP 90-beta OS=Mus musculus GN=Hsp90ab1 PE=1 SV=3	HS90B_MOUSE	0	2.6432	1.2909	0	0	0	0	0	0	1.6778	2.7144	1.5213	0.0421641
Replication factor C subunit 2 OS=Mus musculus GN=Rfc2 PE=2 SV=1	RFC2_MOUSE	6.1597	3.9649	1.2909	7.2603	12.603	11.186	5.9982	7.2965	5.1823	0	2.7144	3.0427	0.0414756
Ras GTPase-activating protein-binding protein 1 OS=Mus musculus GN=G3bp1 PE=1 SV=1	G3BP1_MOUSE	0	0	0	0	0	0	0	0	0	0	2.7144	3.0427	0.087887
E3 ubiquitin-protein ligase UHRF1 OS=Mus musculus GN=Uhrf1 PE=1 SV=2	UHRF1_MOUSE	6.1597	7.9297	15.49	99.828	93.824	89.488	103.47	118.2	119.19	1.6778	1.3572	1.5213	0.0155644
Nucleus accumbens-associated protein 1 OS=Mus musculus GN=Nacc1 PE=1 SV=1	NACC1_MOUSE	7.6997	5.2865	3.8726	3.6301	4.2011	4.1947	5.9982	2.9186	6.9098	1.6778	1.3572	1.5213	0.0752397
Emerin OS=Mus musculus GN=Emd PE=1 SV=1	EMD_MOUSE	0	1.3216	1.2909	1.8151	1.4004	1.3982	1.4995	1.4593	1.7274	1.6778	1.3572	1.5213	0.0943258
Metal-response element-binding transcription factor 2 OS=Mus musculus GN=Mtf2 PE=1 SV=2	MTF2_MOUSE	3.0799	5.2865	5.1634	0	0	0	1.4995	0	1.7274	1.6778	1.3572	1.5213	0.032343
N-myc proto-oncogene protein OS=Mus musculus GN=Mycn PE=2 SV=2	MYCN_MOUSE	12.319	10.573	9.036	0	0	0	0	0	1.7274	1.6778	1.3572	1.5213	0.0337979
Polycomb protein Suz12 OS=Mus musculus GN=Suz12 PE=1 SV=2	SUZ12_MOUSE	1.5399	6.6081	2.5817	0	0	0	0	0	0	0	4.0716	0	0.0595413
Sal-like 1 (Drosophila) OS=Mus musculus GN=Sall1 PE=2 SV=1	Q6P5E3_MOUSE	7.6997	3.9649	0	34.486	40.61	44.744	4.4986	18.971	8.6372	3.3556	0	0	0.0257475
E3 ubiquitin-protein ligase RING2 OS=Mus musculus GN=Rnf2 PE=1 SV=1	RING2_MOUSE	13.859	11.895	7.7452	3.6301	2.8007	2.7965	5.9982	7.2965	3.4549	0	0	3.0427	0.0269179
U2 small nuclear ribonucleoprotein B'' OS=Mus musculus GN=Snrpb2 PE=2 SV=1	RU2B_MOUSE	0	0	0	0	0	0	0	0	0	1.6778	1.3572	0	0.087887
Transcriptional repressor protein YY1 OS=Mus musculus GN=Yy1 PE=1 SV=1	TYY1_MOUSE	0	0	0	0	0	0	0	0	0	0	1.3572	1.5213	0.087887
Flap endonuclease GEN homolog 1 OS=Mus musculus GN=Gen1 PE=2 SV=2	GEN_MOUSE	0	0	0	0	0	0	0	0	0	0	1.3572	1.5213	0.087887
Tyrosyl-DNA phosphodiesterase 1 OS=Mus musculus GN=Tdp1 PE=4 SV=1	B8JJC1_MOUSE	0	0	0	5.4452	5.6014	5.593	8.9973	7.2965	1.7274	0	2.7144	0	0.0412457
Paraspeckle component 1 OS=Mus musculus GN=Pspc1 PE=1 SV=1	PSPC1_MOUSE	1.5399	0	1.2909	9.0753	8.4022	9.7877	1.4995	5.8372	3.4549	0	2.7144	0	0.0412385
Maz protein OS=Mus musculus GN=Maz PE=2 SV=1	Q05DR9_MOUSE	16.939	11.895	7.7452	0	0	0	0	0	0	1.6778	0	0	0.0254192
Vascular endothelial zinc finger 1 OS=Mus musculus GN=Vezf1 PE=2 SV=1	Q9Z162_MOUSE	21.559	19.824	15.49	0	1.4004	2.7965	0	1.4593	1.7274	0	0	1.5213	0.0780265
Replication factor C subunit 3 OS=Mus musculus GN=Rfc3 PE=2 SV=1	RFC3_MOUSE	1.5399	1.3216	0	1.8151	9.8025	13.982	1.4995	5.8372	5.1823	0	1.3572	0	0.0422156
Undifferentiated embryonic cell transcription factor 1 OS=Mus musculus GN=Utf1 PE=1 SV=2	UTF1_MOUSE	1.5399	5.2865	15.49	1.8151	5.6014	4.1947	0	2.9186	0	0	1.3572	0	0.0740058
Uncharacterized protein OS=Mus musculus GN=Zfp296 PE=4 SV=2	D3YWY2_MOUSE	10.78	1.3216	2.5817	0	0	0	0	0	0	0	1.3572	0	0.0402857
Tet oncogene 1 OS=Mus musculus GN=Tet1 PE=2 SV=1	D0VLQ4_MOUSE	0	1.3216	3.8726	25.411	30.808	27.965	13.496	17.512	13.82	0	0	0	0.0172299
MAX gene-associated protein OS=Mus musculus GN=Mga PE=2 SV=1	MGAP_MOUSE	69.297	55.508	50.344	3.6301	5.6014	5.593	7.4977	13.134	8.6372	0	0	0	0.014546
UDP-N-acetylglucosamine--peptide N-acetylglucosaminyltransferase 110 kDa subunit OS=Mus musculus GN=Ogt PE=1 SV=2	OGT1_MOUSE	7.6997	1.3216	0	23.596	25.207	22.372	7.4977	13.134	6.9098	0	0	0	0.0260305
Pyruvate carboxylase, mitochondrial OS=Mus musculus GN=Pc PE=1 SV=1	PYC_MOUSE	12.319	13.216	10.327	3.6301	12.603	11.186	7.4977	10.215	8.6372	0	0	0	0.0422156
Transcriptional repressor p66 alpha OS=Mus musculus GN=Gatad2a PE=1 SV=2	P66A_MOUSE	6.1597	5.2865	2.5817	7.2603	12.603	18.177	4.4986	7.2965	5.1823	0	0	0	0.0311038
Histone-lysine N-methyltransferase EHMT1 OS=Mus musculus GN=Ehmt1 PE=1 SV=2	EHMT1_MOUSE	6.1597	10.573	16.781	0	1.4004	2.7965	0	4.3779	5.1823	0	0	0	0.0382818
Transcription factor E3 OS=Mus musculus GN=Tfe3 PE=1 SV=2	TFE3_MOUSE	33.878	27.754	19.363	0	2.8007	0	2.9991	1.4593	3.4549	0	0	0	0.0226352
Homeobox protein OTX2 OS=Mus musculus GN=Otx2 PE=1 SV=1	OTX2_MOUSE	1.5399	1.3216	1.2909	3.6301	4.2011	2.7965	1.4995	1.4593	3.4549	0	0	0	0.0257475
AT-rich interactive domain-containing protein 5B OS=Mus musculus GN=Arid5b PE=1 SV=3	ARI5B_MOUSE	6.1597	1.3216	2.5817	1.8151	2.8007	1.3982	1.4995	1.4593	3.4549	0	0	0	0.0948846
UPF0468 protein C16orf80 homolog OS=Mus musculus GN=Gtl3 PE=2 SV=1	CP080_MOUSE	3.0799	2.6432	3.8726	0	2.8007	1.3982	2.9991	1.4593	1.7274	0	0	0	0.0480253
Transcriptional repressor p66-beta OS=Mus musculus GN=Gatad2b PE=1 SV=1	P66B_MOUSE	4.6198	0	0	3.6301	9.8025	13.982	1.4995	2.9186	1.7274	0	0	0	0.0515434
Uncharacterized protein OS=Mus musculus GN=Mta1 PE=4 SV=1	E9PX23_MOUSE	1.5399	1.3216	0	1.8151	18.205	25.168	0	4.3779	1.7274	0	0	0	0.0515434
S-phase kinase-associated protein 1 OS=Mus musculus GN=Skp1 PE=1 SV=3	SKP1_MOUSE	3.0799	5.2865	3.8726	1.8151	1.4004	1.3982	2.9991	2.9186	0	0	0	0	0.0331307
Pre-mRNA 3'-end-processing factor FIP1 OS=Mus musculus GN=Fip1l1 PE=1 SV=1	FIP1_MOUSE	0	0	1.2909	0	1.4004	0	1.4995	1.4593	1.7274	0	0	0	0.0421641
Protein HIRA OS=Mus musculus GN=Hira PE=1 SV=3	HIRA_MOUSE	1.5399	1.3216	0	1.8151	4.2011	4.1947	0	2.9186	1.7274	0	0	0	0.0515434
Metastasis-associated protein MTA2 OS=Mus musculus GN=Mta2 PE=1 SV=1	MTA2_MOUSE	3.0799	0	1.2909	3.6301	15.404	22.372	0	4.3779	0	0	0	0	0.0674641
Steroid hormone receptor ERR1 OS=Mus musculus GN=Esrra PE=1 SV=4	ERR1_MOUSE	7.6997	5.2865	5.1634	0	4.2011	6.9912	0	0	3.4549	0	0	0	0.0608002
Vertnin OS=Mus musculus GN=Vrtn PE=2 SV=1	VRTN_MOUSE	0	0	0	5.4452	5.6014	5.593	1.4995	1.4593	0	0	0	0	0.0236573
Retinitis pigmentosa 9 protein homolog OS=Mus musculus GN=rp9 PE=1 SV=1	RP9_MOUSE	3.0799	1.3216	3.8726	1.8151	1.4004	2.7965	1.4995	1.4593	0	0	0	0	0.0837166
UPF0439 protein C9orf30 homolog OS=Mus musculus PE=2 SV=1	CI030_MOUSE	4.6198	2.6432	1.2909	1.8151	2.8007	4.1947	0	0	1.7274	0	0	0	0.0412457
Myc-associated zinc finger protein OS=Mus musculus GN=Maz PE=1 SV=1	MAZ_MOUSE	16.939	11.895	7.7452	0	0	0	0	0	1.7274	0	0	0	0.0254192
Uncharacterized protein C13orf23 homolog OS=Mus musculus PE=2 SV=1	CM023_MOUSE	0	0	0	3.6301	5.6014	2.7965	0	1.4593	0	0	0	0	0.0254192
BEN domain-containing protein 3 OS=Mus musculus GN=Bend3 PE=2 SV=1	BEND3_MOUSE	147.83	124.23	120.05	3.6301	2.8007	0	0	1.4593	0	0	0	0	0.0350427
Nuclear receptor subfamily 0 group B member 1 OS=Mus musculus GN=Nr0b1 PE=1 SV=1	NR0B1_MOUSE	4.6198	2.6432	1.2909	1.8151	1.4004	2.7965	0	1.4593	0	0	0	0	0.0597554
Bloom syndrome protein homolog OS=Mus musculus GN=Blm PE=1 SV=1	BLM_MOUSE	7.6997	3.9649	14.199	0	1.4004	0	0	1.4593	0	0	0	0	0.0421641
Actin-like protein 6A OS=Mus musculus GN=Actl6a PE=1 SV=2	ACL6A_MOUSE	3.0799	2.6432	2.5817	0	0	1.3982	0	1.4593	0	0	0	0	0.0421641
Uncharacterized protein OS=Mus musculus GN=Mta3 PE=2 SV=1	Q3U3A7_MOUSE	0	0	0	0	14.004	16.779	0	0	0	0	0	0	0.087887
Histone-binding protein RBBP7 OS=Mus musculus GN=Rbbp7 PE=1 SV=1	RBBP7_MOUSE	12.319	10.573	7.7452	0	11.203	15.381	0	0	0	0	0	0	0.0646958
Uncharacterized protein OS=Mus musculus GN=Zbtb10 PE=4 SV=1	E9Q8X5_MOUSE	12.319	13.216	6.4543	1.8151	4.2011	6.9912	0	0	0	0	0	0	0.0170812
Zinc finger protein 710 OS=Mus musculus GN=Znf710 PE=2 SV=1	ZN710_MOUSE	0	0	0	1.8151	2.8007	0	0	0	0	0	0	0	0.087887
MHC class II regulatory factor RFX1 OS=Mus musculus GN=Rfx1 PE=2 SV=2	RFX1_MOUSE	0	0	0	1.8151	1.4004	1.3982	0	0	0	0	0	0	0.013249
Pleckstrin homology domain-containing family A member 7 OS=Mus musculus GN=Plekha7 PE=1 SV=2	PKHA7_MOUSE	0	0	0	1.8151	1.4004	1.3982	0	0	0	0	0	0	0.013249
Methyl-CpG-binding domain protein 4 OS=Mus musculus GN=Mbd4 PE=1 SV=1	MBD4_MOUSE	0	0	0	0	2.8007	1.3982	0	0	0	0	0	0	0.087887
Cyclin-dependent kinase 2-associated protein 1 OS=Mus musculus GN=Cdk2ap1 PE=1 SV=2	CDKA1_MOUSE	0	0	0	0	1.4004	1.3982	0	0	0	0	0	0	0.087887
Retinoblastoma-binding protein 5 OS=Mus musculus GN=Rbbp5 PE=1 SV=2	RBBP5_MOUSE	3.0799	2.6432	1.2909	0	0	1.3982	0	0	0	0	0	0	0.0402857
Transcription factor EB OS=Mus musculus GN=Tfeb PE=1 SV=2	TFEB_MOUSE	29.259	17.181	18.072	0	0	0	0	0	0	0	0	0	0.013249
Upstream stimulatory factor 1 OS=Mus musculus GN=Usf1 PE=2 SV=1	USF1_MOUSE	23.099	17.181	16.781	0	0	0	0	0	0	0	0	0	0.013249
Upstream stimulatory factor 2 OS=Mus musculus GN=Usf2 PE=1 SV=1	USF2_MOUSE	18.479	15.859	11.618	0	0	0	0	0	0	0	0	0	0.013249
SWI/SNF-related matrix-associated actin-dependent regulator of chromatin subfamily A-like protein 1 OS=Mus musculus GN=Smarcal1 PE=2 SV=1	SMAL1_MOUSE	15.399	9.2513	3.8726	0	0	0	0	0	0	0	0	0	0.013249
Lysine-specific demethylase 2B OS=Mus musculus GN=Kdm2b PE=1 SV=1	KDM2B_MOUSE	12.319	6.6081	7.7452	0	0	0	0	0	0	0	0	0	0.013249
Max-binding protein MNT OS=Mus musculus GN=Mnt PE=2 SV=2	MNT_MOUSE	9.2396	10.573	2.5817	0	0	0	0	0	0	0	0	0	0.013249
Paired amphipathic helix protein Sin3a OS=Mus musculus GN=Sin3a PE=1 SV=3	SIN3A_MOUSE	13.859	3.9649	1.2909	0	0	0	0	0	0	0	0	0	0.013249
Polycomb group RING finger protein 6 OS=Mus musculus GN=Pcgf6 PE=1 SV=1	PCGF6_MOUSE	6.1597	6.6081	5.1634	0	0	0	0	0	0	0	0	0	0.013249
THAP domain-containing protein 1 OS=Mus musculus GN=Thap1 PE=2 SV=1	THAP1_MOUSE	6.1597	5.2865	5.1634	0	0	0	0	0	0	0	0	0	0.013249
Zinc finger and BTB domain-containing protein 7A OS=Mus musculus GN=Zbtb7a PE=1 SV=2	ZBT7A_MOUSE	7.6997	3.9649	2.5817	0	0	0	0	0	0	0	0	0	0.013249
Max protein OS=Mus musculus GN=Max PE=2 SV=1	B2RS19_MOUSE	4.6198	6.6081	2.5817	0	0	0	0	0	0	0	0	0	0.013249
Uncharacterized protein OS=Mus musculus GN=Samd1 PE=4 SV=1	D3YXK1_MOUSE	9.2396	2.6432	0	0	0	0	0	0	0	0	0	0	0.087887
Transcription factor Sp3 OS=Mus musculus GN=Sp3 PE=1 SV=2	SP3_MOUSE	6.1597	3.9649	1.2909	0	0	0	0	0	0	0	0	0	0.013249
Transcription factor Sp1 OS=Mus musculus GN=Sp1 PE=1 SV=2	SP1_MOUSE	4.6198	3.9649	2.5817	0	0	0	0	0	0	0	0	0	0.013249
Lethal(3)malignant brain tumor-like protein 2 OS=Mus musculus GN=L3mbtl2 PE=1 SV=2	LMBL2_MOUSE	1.5399	2.6432	6.4543	0	0	0	0	0	0	0	0	0	0.013249
Keratin, type I cuticular Ha1 OS=Mus musculus GN=Krt31 PE=2 SV=2	K1H1_MOUSE	7.6997	0	2.5817	0	0	0	0	0	0	0	0	0	0.087887
Keratin, type I cuticular Ha4 OS=Mus musculus GN=Krt34 PE=2 SV=1	KRT34_MOUSE	7.6997	0	2.5817	0	0	0	0	0	0	0	0	0	0.087887
Myc proto-oncogene protein OS=Mus musculus GN=Myc PE=1 SV=1	MYC_MOUSE	6.1597	2.6432	0	0	0	0	0	0	0	0	0	0	0.087887
MLX-interacting protein OS=Mus musculus GN=Mlxip PE=1 SV=1	MLXIP_MOUSE	6.1597	1.3216	1.2909	0	0	0	0	0	0	0	0	0	0.013249
Transcriptional enhancer factor TEF-1 OS=Mus musculus GN=Tead1 PE=2 SV=2	TEAD1_MOUSE	4.6198	2.6432	0	0	0	0	0	0	0	0	0	0	0.087887
Max-like protein X OS=Mus musculus GN=Mlx PE=1 SV=1	MLX_MOUSE	4.6198	2.6432	0	0	0	0	0	0	0	0	0	0	0.087887
Transcription factor Sp5 OS=Mus musculus GN=Sp5 PE=2 SV=1	SP5_MOUSE	4.6198	0	2.5817	0	0	0	0	0	0	0	0	0	0.087887
Sterol regulatory element-binding protein 2 OS=Mus musculus GN=Srebf2 PE=1 SV=2	SRBP2_MOUSE	3.0799	2.6432	0	0	0	0	0	0	0	0	0	0	0.087887
CXXC-type zinc finger protein 5 OS=Mus musculus GN=Cxxc5 PE=2 SV=1	CXXC5_MOUSE	3.0799	0	2.5817	0	0	0	0	0	0	0	0	0	0.087887
Homeobox protein SIX4 OS=Mus musculus GN=Six4 PE=2 SV=1	SIX4_MOUSE	3.0799	1.3216	0	0	0	0	0	0	0	0	0	0	0.087887
Uncharacterized protein C11orf61 homolog OS=Mus musculus PE=1 SV=1	CK061_MOUSE	3.0799	1.3216	0	0	0	0	0	0	0	0	0	0	0.087887
BCL-6 corepressor OS=Mus musculus GN=Bcor PE=1 SV=2	BCOR_MOUSE	1.5399	2.6432	0	0	0	0	0	0	0	0	0	0	0.087887
60S ribosomal protein L35a OS=Mus musculus GN=Rpl35a PE=2 SV=2	RL35A_MOUSE	0	2.6432	1.2909	0	0	0	0	0	0	0	0	0	0.087887
Histone-lysine N-methyltransferase MLL OS=Mus musculus GN=Mll PE=1 SV=3	MLL1_MOUSE	0	2.6432	1.2909	0	0	0	0	0	0	0	0	0	0.087887
Protein BANP OS=Mus musculus GN=Banp PE=1 SV=1	BANP_MOUSE	1.5399	1.3216	0	0	0	0	0	0	0	0	0	0	0.087887
