# Supplementary material for: A screen for hydroxymethylcytosine and formylcytosine binding proteins suggests functions in transcription and chromatin regulation
Source: Genome Biol. 2013 Oct 24;14(10):R119. doi: 10.1186/gb-2013-14-10-r119 (PMC4014808; doi:10.1186/gb-2013-14-10-r119)
Supplement: Additional file 6 — Mass spectrometry of nucleosides data. Excel file showing mass spectrometry data from the knockdown samples (four biological replicates each). [file gb-2013-14-10-r119-S6.xlsx]

## Sheet: Sheet1
	Raw data (Area under curve)
Sample - No. Bioogical replicate	C	5mC	5hmC	5fC	5caC
Zscan21 - 1	1.7949e+10	2.24225e+09	2.38393e+07	50249	0			Equations to convert areas to concentrations, which are used to calculate the ratios of xC over totalC:
Zscan21 - 2	3.0136e+10	3.86436e+09	3.89671e+07	189148	0
Zscan21 - 3	6.56161e+09	6.04327e+08	1.30419e+07	28730.2	3999.49		C	Y = 1.42833e+007+1.41536e+009*X R^2 = 0.9830
Zscan21 - 4	1.12826e+10	1.60639e+09	2.1864e+07	9293.79	0		mC	Y = 2.12946e+006+4.19995e+009*X R^2 = 0.9812
L3mbtl2 - 1	1.54261e+10	1.94305e+09	1.40334e+07	30705.3	0		hmC	Y = 18181+2.96337e+009*X R^2 = 0.9919
L3mbtl2 - 2	2.58531e+10	3.02203e+09	2.44543e+07	91252.1	0		fC	Y = -16961.3+2.02953e+009*X R^2 = 0.9710
L3mbtl2 - 3	1.37197e+10	1.51704e+09	2.12265e+07	37646.9	0		caC	Y = -34926.8+1.66394e+009*X R^2 = 0.9855
L3mbtl2 - 4	1.32058e+10	1.40863e+09	1.97448e+07	3429.83	0
Mpg - 1	2.94985e+10	3.78941e+09	4.13429e+07	150721	0
Mpg - 2	1.40597e+10	1.63662e+09	1.80128e+07	27359.7	0
Mpg - 3	1.48171e+10	1.57085e+09	2.76885e+07	22159.7	0
Mpg - 4	1.18397e+10	1.17392e+09	2.27662e+07	9897.81	14389
Foxp1 - 1	1.11194e+10	1.52249e+09	2.128e+07	65274.2	0
Foxp1 - 2	9.39129e+09	1.02975e+09	1.06497e+07	40022.5	0
Foxp1 - 3	1.32235e+10	1.35268e+09	2.72747e+07	20195.2	0
Foxp1 - 4	1.49757e+10	1.63759e+09	3.4929e+07	39752.4	0
Foxk2 - 1	2.39171e+10	2.50766e+09	2.98197e+07	47562	0
Foxk2 - 2	1.05533e+10	1.18838e+09	1.38461e+07	68050	0
Foxk2 - 3	1.44249e+10	1.64762e+09	3.08825e+07	58121.4	0
Foxk2 - 4	1.40881e+10	1.63224e+09	2.80954e+07	53757.5	3496.53
Ehmt1 - 1	6.58477e+09	6.98652e+08	7.19799e+06	20341.8	0
Ehmt1 - 2	9.98194e+09	9.84654e+08	1.00351e+07	46576	0
Ehmt1 - 3	1.33965e+10	1.28676e+09	2.37268e+07	38250	0
Ehmt1 - 4	1.30347e+10	1.36526e+09	2.3029e+07	0	0
Tdg - 1	6.34582e+09	9.25132e+08	7.56886e+06	284416	3708.06
Tdg - 2	2.42321e+10	2.8163e+09	2.39193e+07	727564	115257
Tdg - 3	1.32694e+10	1.39315e+09	2.36887e+07	531948	89615.7
Tdg - 4	1.26714e+10	1.16156e+09	2.15148e+07	417734	77863.5
Scramble - 1	3.56053e+09	3.55859e+08	4.27947e+06	2417.23	0
Scramble - 2	7.08818e+09	9.656e+08	7.1257e+06	16804	0
Scramble - 3	1.29012e+10	1.25186e+09	2.38001e+07	30739.6	3695.69
Scramble - 4	1.45991e+10	1.39559e+09	2.90716e+07	43660.8	0
